# Supplementary material for: The rise and fall of major royal jelly proteins during a honeybee (Apis mellifera) workers' life
Source: Ecol Evol. 2019 Jul 5;9(15):8771–82. doi: 10.1002/ece3.5429 (PMC6686338; doi:10.1002/ece3.5429)
Supplement: Supplementary file 2 [file ECE3-9-8771-s002.xlsx]

## Sheet: Proteins for evaluation
Category	GeneID_Protein	HG_d0_6	HG_d0_7	HG_d0_8	Average HG_0	SD HG_0	HG_d8_6	HG_d8_7	HG_d8_8	Average HG_8	SD HG_8	BR_d0_6	BR_d0_7	BR_d0_9	Average BR_0	SD BR_0	BR_d8_6	BR_d8_7	BR_d8_5	Average BR_8	SD BR_8
Amino acid metabolism	412675 aspartate aminotransferase_ mitochondrial	0.5781	0	0.2576	0.278567	0.28962	0.9832	7.4039	15.0592	7.81543	7.04702	4.1547	3.7015	3.957	3.93773	0.227213	6.4595	6.7499	5.2899	6.16643	0.772862
Amino acid metabolism	550932_all4iso arginine kinase_all iso	0.8818	0	0.7933	0.558367	0.48558	0.8365	8.1135	12.599	7.183	5.9362	26.5921	15.2804	20.7302	20.8676	5.6571	26.9806	26.7203	19.2935	24.3315	4.36495
Amino acid metabolism	725274 3-hydroxyacyl-CoA dehydrogenase type-2-like	1.2511	1.6574	1.1199	1.3428	0.280238	0.7644	6.6301	12.6849	6.69313	5.9605	7.6716	7.8601	8.5362	8.02263	0.454638	9.1919	5.7898	2.4226	5.80143	3.38466
Amino acid metabolism	724480 asparagine synthetase [glutamine-hydrolyzing]	0	0	0	0	0	0	6.4275	9.525	5.3175	4.85855	0	0	0	0	0	0	0	0	0	0
Amino acid metabolism	409253_all3iso glutamate dehydrogenase_ mitochondrial	1.5523	0.5854	0.4074	0.848367	0.616087	0.6122	4.6852	10.6391	5.31217	5.04277	20.6888	10.6351	15.181	15.5016	5.03451	16.8187	11.1206	5.618	11.1858	5.60063
Amino acid metabolism	552109 cytosol aminopeptidase-like	0.9247	0	0	0.308233	0.533876	0.4344	4.7847	10.2254	5.14817	4.90561	7.0953	5.6058	7.121	6.60737	0.867477	10.5096	5.4753	2.5663	6.18373	4.01876
Amino acid metabolism	727622 aspartate aminotransferase_ cytoplasmic	0	0	0	0	0	0	3.2005	5.9964	3.06563	3.00047	4.9803	4.1054	4.716	4.60057	0.448727	11.6971	5.7755	4.1889	7.2205	3.95718
Amino acid metabolism	410066_all3iso glutamine synthetase	0	0	0.2098	0.0699333	0.121128	0	2.2325	4.79	2.34083	2.39684	9.652	6.7625	6.4775	7.63067	1.75632	10.8521	13.2923	11.5337	11.8927	1.25909
Amino acid metabolism	551113 delta-1-pyrroline-5-carboxylate dehydrogenase_ mitochondrial	0.2467	0	0.1778	0.1415	0.127293	0	2.3035	4.226	2.1765	2.11586	8.4946	6.1591	6.4911	7.04827	1.26351	8.8911	7.0809	3.9545	6.64217	2.49737
Amino acid metabolism	725967 D-3-phosphoglycerate dehydrogenase	0	0	0	0	0	0	0.9541	5.306	2.0867	2.82851	0.6641	0.6745	0.6218	0.653467	0.0279128	0	0	0	0	0
Amino acid metabolism	412305 succinate-semialdehyde dehydrogenase_ mitochondrial	0	0	0	0	0	0	1.6887	4.3308	2.0065	2.18282	4.2585	2.4145	3.7316	3.4682	0.949799	8.7288	4.2282	2.2459	5.06763	3.32197
Amino acid metabolism	408368 adenosylhomocysteinase	0.4649	0.3249	0	0.263267	0.238499	0	2.076	3.0704	1.71547	1.56663	0	0.9452	3.4294	1.4582	1.77132	0	0	0	0	0
Amino acid metabolism	724811 kynurenine--oxoglutarate transaminase 3-like	0	0	0	0	0	0	1.5233	3.4168	1.6467	1.71174	0	0	0	0	0	1.1187	0.6405	0.3503	0.703167	0.388014
Amino acid metabolism	411796_all3iso serine hydroxymethyltransferase_ cytosolic	0	0	0	0	0	0	1.0833	2.1672	1.0835	1.0836	0	0	0	0	0	0	0.3953	0	0.131767	0.228227
Amino acid metabolism	406107_all6iso glutamine:fructose-6-phosphate aminotransferase 1	0	0	0	0	0	0	1.0868	2.0583	1.04837	1.02969	0	0	0	0	0	0	0	0	0	0
Amino acid metabolism	408955_all2iso 4-aminobutyrate aminotransferase_ mitochondrial	0	0	0	0	0	0	0.8518	2.1384	0.996733	1.07654	6.3297	5.1403	5.8477	5.77257	0.598249	7.3653	7.0468	3.1736	5.8619	2.33358
Amino acid metabolism	551044 glucose dehydrogenase [FAD_ quinone]	0	0	0	0	0	0	1.1284	1.3076	0.812	0.708898	0	0	0	0	0	0	0	0	0	0
Amino acid metabolism	412460_all2iso cystathionine gamma-lyase 2	0	0	0	0	0	0	0.621	1.5785	0.733167	0.795205	0	0	0	0	0	3.8972	0.6819	0.5964	1.72517	1.88152
Amino acid metabolism	411808 proline dehydrogenase 1_ mitochondrial	0	0	0	0	0	0	0.2741	1.4871	0.587067	0.791409	6.1589	4.3545	5.3435	5.28563	0.903591	6.1042	5.1559	6.2415	5.83387	0.591136
Amino acid metabolism	409299 adenylosuccinate synthetase	0	0	0	0	0	0	0.6807	0.7257	0.4688	0.406616	0	0	0	0	0	1.17	0.6253	0	0.598433	0.585463
Amino acid metabolism	410482 adenylosuccinate lyase	0	0	0	0	0	0	0.2943	0.9894	0.4279	0.50805	0	0	0	0	0	0	0	0	0	0
Amino acid metabolism	552568_all5iso hydroxyacylglutathione hydrolase_ mitochondrial-like all 5 isoforms	0	0	0	0	0	0	0.4181	0.64	0.3527	0.324974	2.0884	0	0	0.696133	1.20574	0	0	0	0	0
Amino acid metabolism	409196 alanine aminotransferase 1	0	0	0	0	0	0	0	0.6341	0.211367	0.366098	5.5478	2.5743	2.6984	3.60683	1.68207	3.8202	2.9432	2.5267	3.0967	0.660271
Amino acid metabolism	408432_all2iso glutamate decarboxylase	0	0	0	0	0	0	0	0	0	0	2.7931	1.5814	1.6539	2.00947	0.679614	2.2711	3.4397	1.8458	2.51887	0.825331
Amino acid metabolism	408969 aminoacylase-1-like	0	0	0	0	0	0	0	0	0	0	3.0953	2.5656	2.9631	2.87467	0.275701	3.0882	2.0443	1.4402	2.1909	0.833723
Amino acid metabolism	409682_all2iso NADP-dependent malic enzyme b	0	0	0	0	0	0	0	0	0	0	4.2586	0.969	2.1648	2.46413	1.6651	4.2173	1.4907	0.845	2.18433	1.78996
Amino acid metabolism	408991_all6iso glutaminase liver isoform_ mitochondrial	0	0	0	0	0	0	0	0	0	0	0	0	0	0	0	4.2397	1.2744	0.8408	2.1183	1.84993
Amino acid metabolism	551208_all5iso 3-hydroxyisobutyrate dehydrogenase_ mitochondrial	0	0	0	0	0	0	0	0	0	0	1.5826	0	0	0.527533	0.913715	3.0005	1.0487	0	1.34973	1.52273
Amino acid metabolism	412948_all2iso delta-1-pyrroline-5-carboxylate synthase	0	0	0	0	0	0	0	0	0	0	0	0	0	0	0	2.5255	0.8673	0.328	1.24027	1.14524
Amino acid metabolism	551762_all2iso adenosylhomocysteinase 2-like	0	0	0	0	0	0	0	0	0	0	0	3.9098	4.8965	2.93543	2.58959	0	1.4304	0	0.4768	0.825842
Amino acid metabolism	409157 succinyl-CoA:3-ketoacid coenzyme A transferase 1_ mitochondrial	0	0	0	0	0	0	0	0	0	0	0.6919	0.5745	0.7009	0.655767	0.0705227	0	0.83	0.5396	0.456533	0.421189
Amino acid metabolism	551102_all2iso S-adenosylmethionine synthase	0	0	0	0	0	0	0	0	0	0	1.1025	0.7089	0	0.6038	0.558714	0	1.0679	0.2767	0.4482	0.554222
Amino acid metabolism	552740 S-methyl-5'-thioadenosine phosphorylase-like	0	0	0	0	0	0	0	0	0	0	0.5575	0.5154	0.4434	0.505433	0.0576992	0.5132	0.2991	0.2779	0.3634	0.130163
Amino acid metabolism	408509 glutamate decarboxylase 1	0	0	0	0	0	0	0	0	0	0	2.4855	0.3629	0	0.949467	1.34256	0	0	0	0	0
Amino acid metabolism	412670 phosphoserine aminotransferase	0	0	0	0	0	0	0	0	0	0	0.9299	1.3383	0	0.756067	0.685876	0	0	0	0	0
Aminoacyl-tRNA biosynthesis	725395 bifunctional glutamate/proline--tRNA ligase	0	0	0	0	0	0	3.0821	4.9918	2.6913	2.51874	0	0	0	0	0	0	0	0	0	0
Aminoacyl-tRNA biosynthesis	411923_all2iso alanine--tRNA ligase_ cytoplasmic	0.3505	0.2916	0	0.214033	0.187683	0.3321	2.8887	3.9305	2.38377	1.85158	3.561	1.3415	5.2171	3.3732	1.94461	0	0	0	0	0
Aminoacyl-tRNA biosynthesis	409945 aspartate--tRNA ligase_ cytoplasmic	0	0	0	0	0	0.7714	2.9499	3.0312	2.25083	1.28187	0	0	0	0	0	0	0.8007	0	0.2669	0.462284
Aminoacyl-tRNA biosynthesis	550903 arginine--tRNA ligase_ cytoplasmic	0	0	0	0	0	0	2.8493	2.846	1.89843	1.64409	0	0	0	0	0	0.7619	0	0	0.253967	0.439883
Aminoacyl-tRNA biosynthesis	412282_all2iso leucine--tRNA ligase_ cytoplasmic	0	0	0	0	0	0	2.7925	2.7173	1.8366	1.59099	0	0	0	0	0	0	0.5793	0.3176	0.298967	0.290099
Aminoacyl-tRNA biosynthesis	551629 isoleucine--tRNA ligase_ cytoplasmic	0	0	0	0	0	0	2.347	3.0666	1.80453	1.60366	0	0	0	0	0	3.7071	0	0	1.2357	2.1403
Aminoacyl-tRNA biosynthesis	551538_all2iso lysine--tRNA ligase	0	0	0	0	0	0	1.8716	3.1021	1.6579	1.56205	0	0	0	0	0	0	0	0	0	0
Aminoacyl-tRNA biosynthesis	551088 asparagine--tRNA ligase_ cytoplasmic	0	0	0	0	0	0	1.7866	2.8585	1.54837	1.44406	0	0	0	0	0	0	0.2469	0.2461	0.164333	0.142317
Aminoacyl-tRNA biosynthesis	413909_all9iso tyrosine--tRNA ligase_ cytoplasmic	0	0	0	0	0	0	1.3372	2.6526	1.32993	1.32631	0.5779	0.3676	0	0.315167	0.292496	0	0.3707	0.3353	0.235333	0.204572
Aminoacyl-tRNA biosynthesis	412200_all2iso threonine--tRNA ligase_ cytoplasmic	0	0	0	0	0	0	1.5487	2.4119	1.3202	1.22208	1.1421	0.8787	4.2544	2.09173	1.87755	1.1577	0.7203	0.4306	0.769533	0.366042
Aminoacyl-tRNA biosynthesis	410806_all4iso histidine--tRNA ligase_ cytoplasmic	0	0	0	0	0	0	1.2622	2.3538	1.20533	1.17793	0	0	0	0	0	0	0	0	0	0
Aminoacyl-tRNA biosynthesis	411734_all2iso valine--tRNA ligase	0	0	0	0	0	0	1.5857	1.9603	1.182	1.04064	0	0	0	0	0	0	0	0	0	0
Aminoacyl-tRNA biosynthesis	413011 serine--tRNA ligase_ cytoplasmic	0	0	0	0	0	0	1.1932	1.9755	1.05623	0.994847	0.7423	1.2288	0	0.657033	0.618822	0	0.736	0.3591	0.365033	0.368036
Aminoacyl-tRNA biosynthesis	408392 glycine--tRNA ligase	0	0	0	0	0	0	1.0463	1.2883	0.7782	0.684717	1.4083	1.1394	2.4912	1.67963	0.715582	1.939	0.6581	0.4584	1.0185	0.803405
Aminoacyl-tRNA biosynthesis	413796_all2iso methionine--tRNA ligase_ cytoplasmic	0	0	0	0	0	0	1.0895	1.1463	0.745267	0.646044	0	0	0	0	0	0	0	0	0	0
Aminoacyl-tRNA biosynthesis	413718 glutamine--tRNA ligase	0	0	0	0	0	0	0.7516	1.0046	0.5854	0.522515	0	0	0	0	0	0	0	0	0	0
Aminoacyl-tRNA biosynthesis	552532_all2iso leucine--tRNA ligase_ mitochondrial	0	0	0	0	0	0	0	0.6383	0.212767	0.368523	3.5889	2.0556	5.7811	3.80853	1.87244	0	0	0	0	0
Aminoacyl-tRNA biosynthesis	552745 O-phosphoseryl-tRNA(Sec) selenium transferase	0	0	0	0	0	0	0	0	0	0	1.0866	0.944	0	0.676867	0.590504	0	0.8859	0.6475	0.511133	0.458423
Antimicrobial defense	406081 glucose oxidase	5.807	1.1734	0.3056	2.42867	2.95772	16.3353	20.6721	34.6835	23.897	9.58978	0	0	0	0	0	13.6704	1.421	1.3517	5.48103	7.09228
Antimicrobial defense	406143 defensin-1 preproprotein	0	0	0	0	0	0	4.5583	15.5745	6.71093	8.00729	0.5499	0	0	0.1833	0.317485	7.1862	0	1.2096	2.7986	3.8476
Chaperones & folding	409296 T-complex protein 1 subunit gamma	0.9096	0.9406	0.257	0.7024	0.386039	0.5117	2.2442	3.5152	2.09037	1.50765	5.9686	4.5097	6.2919	5.59007	0.949487	2.7115	3.3617	0.7699	2.28103	1.34846
Chaperones & folding	550694 T-complex protein 1 subunit eta	0.8278	1.3402	0.3646	0.8442	0.488007	0	2.1223	3.6929	1.9384	1.85331	3.8172	3.6371	4.1628	3.87237	0.267157	2.7634	1.2427	0.6925	1.5662	1.07268
Chaperones & folding	551436 T-complex protein 1 subunit theta	1.2356	0.7603	0.4632	0.8197	0.389611	0	1.7635	3.6623	1.8086	1.83157	3.403	3.3082	3.4208	3.37733	0.0605291	1.8842	1.0412	0.714	1.21313	0.603749
Chaperones & folding	409809 T-complex protein 1 subunit beta	0.8916	0.5265	0.4664	0.628167	0.230111	0	1.5567	3.5279	1.69487	1.768	3.9233	3.5202	3.7247	3.72273	0.201557	3.2231	1.1164	0.962	1.76717	1.26324
Chaperones & folding	551295 T-complex protein 1 subunit zeta	0.7165	0.3659	0.5099	0.530767	0.176229	0	1.4042	3.0488	1.48433	1.52598	5.4487	4.7367	6.4848	5.55673	0.879043	2.0656	1.6391	1.2622	1.65563	0.401955
Chaperones & folding	551275 T-complex protein 1 subunit delta	0.9001	1.216	0.8032	0.9731	0.215865	0	1.3494	2.6958	1.3484	1.3479	5.0059	3.983	5.4719	4.82027	0.761611	2.7877	1.4374	2.6205	2.28187	0.736092
Chaperones & folding	409825 T-complex protein 1 subunit epsilon	0.7894	0.7076	0.2796	0.5922	0.273792	0	1.4534	2.5367	1.33003	1.27284	3.7707	3.4018	3.7422	3.63823	0.205253	2.145	1.3915	0.6474	1.39463	0.748805
Chaperones & folding	409134 T-complex protein 1 subunit alpha	0.7355	1.5722	0.4791	0.928933	0.571646	0	1.1346	2.5171	1.21723	1.26058	4.5133	3.7513	4.7088	4.32447	0.50591	2.7822	1.2021	0.8404	1.60823	1.03264
Citrate cycle	408950 malate dehydrogenase_ mitochondrial	0.7591	1.0138	0.98	0.917633	0.13833	3.0777	13.1196	12.1004	9.43257	5.52702	19.1551	12.1943	21.6414	17.6636	4.89697	33.9329	18.9409	10.3898	21.0879	11.9175
Citrate cycle	410059 citrate synthase 2_ mitochondrial	0.1245	0	0.2568	0.1271	0.12842	0.9315	7.7265	11.669	6.77567	5.43153	11.709	6.681	11.0245	9.80483	2.72688	24.3902	14.1366	8.9028	15.8099	7.87812
Citrate cycle	551403_all2iso succinyl-CoA ligase subunit alpha_ mitochondrial	0.7371	0	0	0.2457	0.425565	0	6.288	11.1788	5.82227	5.60393	8.8914	5.5527	8.2746	7.5729	1.77652	10.7885	6.9399	5.5306	7.753	2.72162
Citrate cycle	408446_all2iso aconitate hydratase_ mitochondrial	0.5251	0.4195	0.3255	0.423367	0.0998562	0	4.7591	7.4307	4.06327	3.7639	17.0687	8.1674	16.7565	13.9975	5.05146	27.4159	15.7987	9.3387	17.5178	9.16039
Citrate cycle	408654 pyruvate dehydrogenase (lipoamide) beta	0	0	0	0	0	0.6806	3.5463	6.3665	3.53113	2.84298	7.9404	4.6767	9.166	7.26103	2.32048	20.1158	8.5541	3.0139	10.5613	8.72584
Citrate cycle	551958 succinyl-CoA synthetase subunit beta	0	0	0	0	0	0	3.316	5.4817	2.93257	2.76089	4.966	3.1272	4.8605	4.3179	1.03252	9.6045	4.5575	2.7958	5.6526	3.53398
Citrate cycle	408286_all6iso 2-oxoglutarate dehydrogenase_ mitochondrial	0	0	0	0	0	0	4.8243	3.8851	2.90313	2.55767	12.7948	6.8881	12.8913	10.8581	3.43843	20.1751	8.6103	3.5036	10.763	8.54168
Citrate cycle	100576646 dihydrolipoyllysine-residue acetyltransferase component of pyruvate dehydrogenase complex_ mitochondrial	0	0	0	0	0	0	2.8583	4.8035	2.55393	2.41617	4.5926	3.1187	6.6716	4.7943	1.78502	11.0178	5.1105	2.4215	6.18327	4.39741
Citrate cycle	551039 dihydrolipoyl dehydrogenase_ mitochondrial	0.2917	0.4314	0.2876	0.3369	0.0818651	0	2.0492	4.8616	2.3036	2.44076	10.543	6.9643	14.1644	10.5572	3.60007	20.4909	9.2987	3.9348	11.2415	8.4473
Citrate cycle	724321_all3iso fumarate hydratase_ mitochondrial-like	0.2154	0	0.302	0.172467	0.15551	0	2.2797	4.4211	2.2336	2.21091	9.6246	6.2635	11.5352	9.1411	2.6689	17.1599	6.8033	4.3582	9.44047	6.79609
Citrate cycle	412876_all2iso pyruvate carboxylase_ mitochondrial	0	0	0	0	0	0	0.8779	5.5533	2.14373	2.98522	2.0149	2.9579	2.1924	2.3884	0.501123	4.6267	10.1274	5.6707	6.80827	2.92147
Citrate cycle	409292 isocitrate dehydrogenase [NAD] subunit alpha_ mitochondrial	0	0	0	0	0	0	2.3159	3.7132	2.0097	1.87544	9.6508	5.0637	12.7197	9.14473	3.85301	22.8427	9.5988	6.6777	13.0397	8.61434
Citrate cycle	409155 dihydrolipoyllysine-residue succinyltransferase component of 2-oxoglutarate dehydrogenase	0	0	0.2203	0.0734333	0.12719	0	2.7394	2.7845	1.8413	1.59477	6.0191	3.2546	11.0503	6.77467	3.95239	10.9016	4.5208	3.9703	6.46423	3.85272
Citrate cycle	410396 isocitrate dehydrogenase [NAD] subunit gamma_ mitochondrial	0	0	0	0	0	0	1.4104	2.3822	1.2642	1.19781	3.0845	2.3548	4.4388	3.2927	1.05748	8.7766	3.0501	1.35	4.39223	3.89096
Citrate cycle	552128 isocitrate dehydrogenase [NAD] subunit beta_ mitochondrial	0	0	0	0	0	0	1.1433	2.3421	1.1618	1.17116	4.2961	2.7772	5.1833	4.08553	1.21679	11.506	5.9423	2.8788	6.7757	4.37356
Citrate cycle	102656009 succinyl-CoA ligase [GDP-forming] subunit beta_ mitochondrial-like_ partial	0	0	0	0	0	0	0.9748	1.9105	0.961767	0.955317	1.1447	1.922	0.3651	1.14393	0.77845	1.2141	0.8142	0	0.6761	0.618719
Citrate cycle	551631 dihydrolipoyllysine-residue acetyltransferase component of pyruvate dehydrogenase complex_ mitochondrial like	0	0	0	0	0	0	0.7949	1.4652	0.753367	0.733482	2.3802	2.4026	3.3872	2.72333	0.575034	5.302	2.3809	2.1337	3.2722	1.7622
Cytoskeleton proteins	406122_551176_552637_410075 actin related protein 1 a_4 actins combined	12.051	7.763	13.499	11.1043	2.98288	6.6321	33.9454	49.9998	30.1924	21.9261	60.6459	47.8507	60.8958	56.4641	7.4605	58.5742	38.8136	61.1318	52.8399	12.2142
Cytoskeleton proteins	408782_nonunique_butnotall tubulin beta 408782_nonunique_butnotall	7.4062	3.7763	5.0404	5.40763	1.8426	1.2549	16.0316	29.1924	15.493	13.9765	46.2001	40.1709	52.9607	46.4439	6.39838	47.7199	38.2755	16.8658	34.2871	15.809
Cytoskeleton proteins	408388_550827_nonunique_butnotall tubulin alpha 408388_550827 nonunique_butnotall	3.3063	2.7465	3.5574	3.2034	0.415128	1.1259	12.3289	23.3062	12.2537	11.0903	48.7288	41.3684	49.5628	46.5533	4.50961	46.1029	36.8025	30.7517	37.8857	7.73271
Cytoskeleton proteins	408782_410994_410559_410996 tubulin beta identical peptides all	2.8628	2.4295	2.5849	2.62573	0.219517	1.6687	7.0673	18.3755	9.03717	8.52582	30.292	26.9123	46.27	34.4914	10.3396	40.0849	30.7804	16.7267	29.1973	11.7593
Cytoskeleton proteins	408782 tubulin beta unique 408782	3.8137	2.6164	4.7351	3.72173	1.06234	1.5297	5.9431	17.427	8.29993	8.20652	53.3002	39.5942	68.4851	53.7932	14.4518	52.3862	42.2387	21.2605	38.6285	15.8738
Cytoskeleton proteins	408388_550827 tubulin alpha unique 408388_550827	2.5139	2.6794	3.3601	2.85113	0.448478	1.3256	4.9708	13.0853	6.46057	6.01973	32.3449	33.1053	41.6334	35.6945	5.15724	28.8907	25.4329	21.4453	25.2563	3.72584
Cytoskeleton proteins	408388_550827_411519_724291_552766_412886 tubulin alpha identical peptides all	1.9738	1.5308	3.0126	2.1724	0.760601	0.8176	5.5356	11.9301	6.09443	5.57729	22.0942	23.0748	37.8079	27.659	8.8029	34.1683	30.9675	32.781	32.6389	1.60512
Cytoskeleton proteins	725782 alpha-actinin_ sarcomeric	0.5912	0.7504	0.3863	0.575967	0.182527	0	6.7351	9.4569	5.39733	4.86831	17.3285	10.444	31.7844	19.8523	10.8918	32.7422	5.8866	3.8258	14.1515	16.1329
Cytoskeleton proteins	406154 profilin	0.5332	0	0.6308	0.388	0.339543	0	3.1813	6.7062	3.29583	3.35457	10.8188	8.4383	9.6439	9.63367	1.19028	7.8515	3.6565	3.361	4.95633	2.51164
Cytoskeleton proteins	409713_all5iso protein hu-li tai shao	0.4802	0.5608	0.4838	0.508267	0.0455308	0	4.0795	3.6538	2.57777	2.24254	16.1664	12.0901	14.0277	14.0947	2.03898	11.9794	8.6483	6.9996	9.2091	2.53682
Cytoskeleton proteins	409843_all29iso myosin heavy chain_ muscle	0	0	0.2454	0.0818	0.141682	0	0	0	0	0	41.4305	22.3522	59.8172	41.2	18.7336	56.2368	12.2243	14.2426	27.5679	24.8485
Cytoskeleton proteins	409697 filamin-like	0	0	0	0	0	0	0	0	0	0	6.7189	2.6333	8.9385	6.0969	3.19829	14.1266	1.43	1.6081	5.72157	7.27952
DNA repair	409340 UV excision repair protein RAD23 homolog B	0	0	0	0	0	0	0.6689	0.8024	0.490433	0.429941	0	0	0	0	0	0	0	0.5688	0.1896	0.328397
Endocytosis	410923_all12iso dynamin	0	0	0	0	0	0	0	0	0	0	7.9173	5.1314	5.8073	6.28533	1.45317	7.1965	6.7766	3.7941	5.9224	1.85508
ER protein processing	551435 protein disulfide-isomerase	3.7879	2.7291	1.4504	2.6558	1.17047	4.0406	17.5354	30.033	17.203	12.9994	9.9937	10.2255	11.1927	10.4706	0.635978	11.0699	6.5279	4.8769	7.49157	3.20699
ER protein processing	409911 protein disulfide-isomerase A3	3.6994	1.165	1.5431	2.13583	1.36722	2.3934	13.8551	27.7109	14.6531	12.6776	9.2849	7.9698	8.292	8.51557	0.685462	6.4657	3.8785	3.2799	4.54137	1.69318
ER protein processing	409165 calreticulin	2.2009	0.607	0.6606	1.15617	0.905162	1.2975	11.1987	27.1714	13.2225	13.0551	14.7186	12.235	15.3086	14.0874	1.63112	9.6522	7.8646	6.0618	7.85953	1.79521
ER protein processing	409890 peptidyl-prolyl cis-trans isomerase-like	4.6026	1.3263	1.1826	2.3705	1.93439	0.411	16.7172	19.4737	12.2006	10.3027	28.6027	24.4981	27.9794	27.0267	2.21193	16.591	22.6027	6.8348	15.3428	7.95771
ER protein processing	409377 transitional endoplasmic reticulum ATPase TER94	2.7619	1.4802	1.314	1.85203	0.792337	1.7794	8.9364	14.0016	8.23913	6.14086	9.9392	9.8343	12.6581	10.8105	1.6009	16.1279	5.4637	3.3742	8.32193	6.84042
ER protein processing	410172 translocating chain-associated membrane protein 1-like 1	0	0	0	0	0	1.755	6.6904	8.7066	5.71733	3.5765	0	0	0	0	0	1.8312	0.5439	0	0.7917	0.940413
ER protein processing	409613 GTP-binding protein SAR1	0	0	0	0	0	0	4.1899	6.6657	3.61853	3.36938	0.9989	0.4185	1.4353	0.9509	0.510097	2.03	1.9838	1.1708	1.7282	0.483275
ER protein processing	551559 translocon-associated protein subunit beta	0	0	0	0	0	0	2.3249	5.5907	2.63853	2.80851	0	0	0	0	0	1.2024	0.7308	0.4784	0.803867	0.367489
ER protein processing	552528_all3iso calnexin	0.4518	0	0	0.1506	0.260847	0	1.7965	5.1662	2.3209	2.62272	1.6082	1.6344	2.8731	2.03857	0.722846	2.4474	0.8268	0	1.0914	1.24497
ER protein processing	412526 protein disulfide-isomerase A6	0.5621	0	0.2581	0.2734	0.281362	0	1.9668	4.07	2.01227	2.03538	3.5822	1.8105	4.5325	3.3084	1.3815	0	0.98	1.0821	0.687367	0.597462
ER protein processing	409414 kinectin	0	0	0	0	0	0	1.6687	3.6789	1.78253	1.84209	2.2899	0.9873	5.2821	2.8531	2.2021	0	0	0	0	0
ER protein processing	552747 glucosidase 2 subunit beta	0.7736	0	0	0.257867	0.446638	0	1.8195	3.1188	1.6461	1.56661	0.8658	0.6279	0	0.4979	0.4473	6.486	0.3812	0.6312	2.49947	3.4547
ER protein processing	552295 translocon-associated protein subunit gamma-like	0	0	0	0	0	0	2.0533	2.8838	1.6457	1.48448	0	0	0	0	0	0	0	0	0	0
ER protein processing	412198 UDP-glucose:glycoprotein glucosyltransferase	0	0	0	0	0	0	1.6536	2.5039	1.38583	1.27325	0	0	0	0	0	0	0	0	0	0
ER protein processing	551535 ero1-like protein	0	0	0	0	0	0	0.6463	2.591	1.0791	1.34863	0	0	0	0	0	0	0	0	0	0
ER protein processing	552816_all2iso vesicular integral-membrane protein VIP36	0	0	0	0	0	0	0.7373	2.0543	0.930533	1.04069	5.2153	1.1621	5.7171	4.0315	2.49761	0	0.4835	0.3206	0.268033	0.245999
ER protein processing	408557 thioredoxin domain-containing protein 5	0	0	0	0	0	0	0	1.9054	0.635133	1.10008	0	0.5172	0	0.1724	0.298606	0	0	0	0	0
ER protein processing	410054 ubiquilin-1	0	0	0	0	0	0	0.6614	0.974	0.545133	0.4973	0	0	0	0	0	0	0	0	0	0
ER protein processing	724341 endoplasmic reticulum resident protein 29	0	0	0	0	0	0	0.8302	0.5793	0.469833	0.425788	5.6544	0	8.192	4.61547	4.19366	0	0	0	0	0
ER protein processing	409219 phospholipase A-2-activating protein	0	0	0	0	0	0	0.4958	0.8057	0.433833	0.406409	1.1373	0.8477	0	0.661667	0.591032	0	0	0	0	0
ER protein processing / Chaperone & folding	409587 heat shock protein cognate 3 precursor	6.3408	4.8289	2.3492	4.5063	2.01526	2.8074	23.3149	39.8998	22.0074	18.5807	23.9121	21.9987	25.8405	23.9171	1.9209	17.1358	9.9363	5.6651	10.9124	5.79731
ER protein processing / Chaperone & folding	409418_410620 heat shock protein cognate 4_Hsp70Ab-like	7.2064	8.4323	5.0047	6.88113	1.7368	3.0741	22.4021	32.7709	19.4157	15.072	40.0967	34.6669	44.6847	39.8161	5.01479	32.8739	22.0783	12.2349	22.3957	10.3232
ER protein processing / Chaperone & folding	412150 endoplasmin	2.4077	1.0776	0.5593	1.3482	0.953448	1.6354	13.4637	28.6842	14.5944	13.5598	17.5828	15.7044	18.3106	17.1993	1.34477	12.9579	5.0987	6.2289	8.09517	4.249
ER protein processing / Chaperone & folding	408928 heat shock protein 90	1.7276	0.7856	0.1652	0.8928	0.786697	1.4869	10.7383	22.5796	11.6016	10.5728	35.8085	29.0162	38.907	34.5772	5.05905	22.0695	13.8324	5.0207	13.6409	8.52601
ER protein processing / Chaperone & folding	408605 heat shock protein cognate 5	4.3901	3.0277	1.2699	2.8959	1.56427	1.6738	13.9101	15.4738	10.3526	7.55659	18.1024	14.4233	18.4693	16.9983	2.23758	14.2218	10.6042	5.128	9.98467	4.57845
ER protein processing / Chaperone & folding	410730 dnaJ homolog subfamily C member 22	0	0	0	0	0	0	7.2694	8.9845	5.41797	4.76982	0	0	0	0	0	1.0731	0.4249	0.2773	0.591767	0.423329
ER protein processing / Chaperone & folding	724368 dnaJ homolog subfamily A member 1	1.5392	0.7795	0.535	0.951233	0.523664	1.1791	5.2214	7.3089	4.5698	3.11642	8.3617	6.0029	9.7748	8.04647	1.90561	4.7824	2.9602	1.7141	3.15223	1.54314
ER protein processing / Chaperone & folding	552223 dnaJ homolog subfamily B member 11	0.2845	0	0	0.0948333	0.164256	0	2.9517	6.2466	3.0661	3.12487	1.0992	0.6444	1.3191	1.0209	0.344098	0.535	0.4855	0.318	0.446167	0.113722
ER protein processing / Chaperone & folding	551763_all2iso hypoxia up-regulated protein 1	0.4299	1.835	0.2652	0.843367	0.862719	0	2.4709	5.5143	2.66173	2.7621	12.4624	9.5325	3.1438	8.37957	4.76508	17.749	4.5337	3.358	8.5469	7.9909
ER protein processing / Chaperone & folding	408706_all2iso heat shock protein 70Cb ortholog	0.6536	0.3014	2.7338	1.2296	1.31452	0	1.7201	2.5443	1.42147	1.29817	14.3196	7.1412	8.5899	10.0169	3.796	7.5962	4.6277	2.3594	4.8611	2.62619
ER protein processing / Chaperone & folding	411071 dnaJ protein homolog 1	0	0	0	0	0	0	1.1872	1.1221	0.769767	0.667432	1.9103	0.7791	2.4841	1.7245	0.867553	0.5673	1.2751	0.3573	0.733233	0.480874
ER protein processing / Chaperone & folding	411700 heat shock protein 83	0.3307	0	0	0.110233	0.19093	0	0.814	1.4535	0.755833	0.728494	17.1974	1.5584	1.3655	6.7071	9.08538	0.9903	0.2293	0	0.406533	0.518394
ER protein processing / Chaperone & folding	413441 dnaJ homolog subfamily C member 3	0	0	0	0	0	0	0.9946	1.1241	0.706233	0.615034	0	0	0	0	0	7.415	0	0	2.47167	4.28105
ER protein processing / Chaperone & folding	724274 protein lethal(2)essential for life-like a	0	0	0	0	0	0	0	1.9597	0.653233	1.13143	4.0125	1.9349	2.4815	2.80963	1.07697	1.433	2.1214	3.1118	2.22207	0.843915
ER protein processing / Chaperone & folding	724488 protein lethal(2)essential for life-like b	0	0	0	0	0	0	0	1.0622	0.354067	0.613261	4.8785	3.0765	6.4302	4.79507	1.67841	2.186	0.8787	0	1.02157	1.09998
ER protein processing / Chaperone & folding	552151 dnaJ homolog subfamily C member 1-like	0	0	0	0	0	0	0.2338	0.5643	0.266033	0.283528	0	0	0	0	0	0	0	0	0	0
ER protein processing / Chaperone & folding	412197 protein lethal(2)essential for life-like e	0	0	0	0	0	0	0	0.6694	0.223133	0.386478	0	0	0	0	0	0.8664	0	0	0.2888	0.500216
ER protein processing / Chaperone & folding	409991 dnaJ homolog subfamily C member 11	0	0	0	0	0	0	0	0	0	0	0	0.2904	0	0.0968	0.167663	5.1321	1.0444	0.2839	2.15347	2.60745
ER protein processing / Chaperone & folding	724405 protein lethal(2)essential for life-like c	0	0	0	0	0	0	0	0	0	0	1.6372	0.4682	0.7748	0.960067	0.606121	1.2395	2.4939	2.6632	2.1322	0.777721
ER protein processing / Chaperone & folding	724965_all2iso dnaJ homolog subfamily C member 5	0	0	0	0	0	0	0	0	0	0	1.2443	1.0895	0	0.777933	0.678142	0.8089	1.1015	0	0.6368	0.570561
ER protein processing / Chaperone & folding	410857 protein lethal(2)essential for life-like d	0	0	0	0	0	0	0	0	0	0	0	0.8791	0	0.293033	0.507549	1.3556	0	0.3114	0.555667	0.710044
ER protein processing / Membrane trafficking	550798 protein ERGIC-53	2.3919	1.3764	0.9978	1.5887	0.72089	2.2227	11.0415	18.2864	10.5169	8.04469	5.0009	4.4609	7.2314	5.5644	1.4687	7.6701	1.9972	1.1111	3.5928	3.55873
ER protein processing / Membrane trafficking	102656074_all6iso reticulon-1	0.5139	0	0.2788	0.264233	0.257259	0	4.2634	10.5173	4.9269	5.28995	11.6981	9.8946	12.7845	11.4591	1.4597	13.5255	4.8344	5.4187	7.9262	4.85793
ER protein processing / Membrane trafficking	410030 protein SEC13 homolog	0.5227	0	0	0.174233	0.301781	0	5.2693	6.8262	4.03183	3.57739	2.8735	0.5381	0.548	1.31987	1.3455	0.6143	0.3922	0.3806	0.462367	0.131706
ER protein processing / Membrane trafficking	550716 clathrin heavy chain	0.5621	1.1134	0.4422	0.7059	0.357961	0	3.993	6.7388	3.57727	3.38858	10.2139	7.9987	8.1107	8.77443	1.24787	15.8774	8.3218	3.8815	9.36023	6.06499
ER protein processing / Membrane trafficking	408983_all2iso protein transport protein Sec23A	0.2938	0.3487	0	0.214167	0.187494	0.9797	3.346	5.2892	3.20497	2.15821	1.367	1.4183	1.8521	1.5458	0.266501	2.1515	0.9176	1.0484	1.3725	0.677796
ER protein processing / Membrane trafficking	409968 protein transport protein Sec31A	0	0	0	0	0	0	3.296	5.9429	3.07963	2.97735	3.5167	2.3418	0	1.95283	1.79033	0	0	0	0	0
ER protein processing / Membrane trafficking	409439 protein transport protein Sec24C	0	0	0	0	0	0	1.8414	2.3917	1.41103	1.25258	0	0	0	0	0	0	0	0	0	0
ER protein processing / Membrane trafficking	411410 protein transport protein Sec24B	0	0	0	0	0	0	1.1894	1.237	0.8088	0.700846	0	0	0	0	0	0	0	0	0	0
ER protein processing / N-glycan biosynthesis	726087 ribophorin 1 (dolichyl-diphosphooligosaccharide--protein glycosyltransferase)	0.8016	0.5335	0.3343	0.556467	0.234495	1.6879	13.585	17.1643	10.8124	8.10217	3.7249	3.6647	3.9402	3.7766	0.144844	7.5968	2.5006	1.085	3.72747	3.42488
ER protein processing / N-glycan biosynthesis	552051 dolichyl-diphosphooligosaccharide--protein glycosyltransferase 48 kDa subunit	1.2738	1.0545	0.7993	1.04253	0.237476	1.1741	12.3064	18.4404	10.6403	8.7529	2.4427	3.0421	1.6315	2.3721	0.707945	3.7525	1.1831	1.2435	2.0597	1.46632
ER protein processing / N-glycan biosynthesis	412141 tumor suppressor candidate 3	0	0	0	0	0	0	3.0379	4.4369	2.4916	2.26834	0	0	0	0	0	0	0	0	0	0
ER protein processing / N-glycan biosynthesis	551205_all2iso neutral alpha-glucosidase AB	0.4415	0	0	0.147167	0.2549	0	2.1314	4.8018	2.31107	2.40594	2.4386	4.0597	2.2782	2.9255	0.985515	2.1283	0.5721	0.3081	1.00283	0.98358
ER protein processing / N-glycan biosynthesis	551853 STT3_ subunit of the oligosaccharyltransferase complex_ homolog B	0	0	0	0	0	0	0.9848	1.844	0.942933	0.922713	0	0	0	0	0	0	0	0	0	0
Extracellular matrix	408552 collagen alpha-1(IV) chain b	0	0	0	0	0	0	1.6612	1.6661	1.1091	0.960512	3.6023	3.141	4.9711	3.9048	0.951812	16.5066	12.4959	1.4332	10.1452	7.8068
Extracellular matrix	724548_all2iso integrin alpha-PS2	0	0	0	0	0	0	0	0	0	0	2.0569	0	2.1325	1.39647	1.20997	23.3724	1.7157	0	8.3627	13.0271
Fatty acid and lipid metabolism	412025 very long-chain specific acyl-CoA dehydrogenase_ mitochondrial	0.6199	0.5325	0.2175	0.456633	0.211656	0	3.8827	5.5685	3.1504	2.85556	11.1739	1.5711	2.0173	4.92077	5.41997	17.1057	1.4585	0.371	6.31173	9.36365
Fatty acid and lipid metabolism	551904_all3iso glycerol-3-phosphate dehydrogenase_ mitochondrial	0	0	0	0	0	0	2.2985	4.0371	2.11187	2.02501	5.1533	2.6541	9.8387	5.88203	3.64732	12.3389	4.8521	3.5587	6.91657	4.7402
Fatty acid and lipid metabolism	408920_all2iso long-chain fatty acid transport protein 4	0	0	0	0	0	0	0	0	0	0	8.5978	1.0338	25.7839	11.8052	12.683	18.3477	0	0.547	6.29823	10.4387
Fatty acid and lipid metabolism	102656448 glycerol-3-phosphate dehydrogenase [NAD(+)]_ cytoplasmic-like	0	0	0	0	0	0	0	0	0	0	2.5294	0.4121	1.3545	1.432	1.06078	14.671	1.4869	1.4602	5.8727	7.61956
Glycolysis	410122 glyceraldehyde-3-phosphate dehydrogenase 2	4.0263	2.4766	1.7477	2.7502	1.16368	2.3254	19.0279	25.6048	15.6527	12.0011	36.2197	26.1711	35.7404	32.7104	5.66827	49.854	28.9116	19.0805	32.6154	15.7175
Glycolysis	552678 enolase	0.948	0.5403	0.7607	0.749667	0.204074	0.6578	7.4184	12.4754	6.85053	5.92923	14.7769	11.6308	11.0512	12.4863	2.00477	26.6909	17.2354	15.2798	19.7354	6.10251
Glycolysis	550687 aldehyde dehydrogenase_ mitochondrial	3.6047	1.776	1.0077	2.12947	1.33409	0.6757	4.5413	14.3423	6.51977	7.04484	3.0734	3.8352	3.1418	3.35013	0.42147	8.2877	2.2656	1.508	4.02043	3.71492
Glycolysis	552007_all4iso pyruvate kinase	0.6076	0.3732	0.4655	0.4821	0.118078	0	5.8523	10.9264	5.5929	5.46782	18.6275	12.0621	14.9148	15.2015	3.29207	36.137	19.5849	8.1937	21.3052	14.0509
Glycolysis	726117 triosephosphate isomerase	0.3386	0	0.1682	0.168933	0.169301	0.3741	6.3244	8.7648	5.15443	4.31597	3.7203	2.3018	2.9776	2.9999	0.709513	8.9204	6.2594	4.8004	6.66007	2.08902
Glycolysis	411576 phosphoglycerate kinase	0.4008	0	0	0.1336	0.231402	0	4.4912	9.8982	4.79647	4.95616	10.6743	8.0384	9.0618	9.25817	1.32888	18.1666	10.4507	5.1802	11.2658	6.53146
Glycolysis	550785 fructose-bisphosphate aldolase	0.5262	0	0.4518	0.326	0.284765	0	3.5305	6.4621	3.33087	3.23567	10.6889	6.8561	6.841	8.12867	2.21724	34.7014	15.505	12.2682	20.8249	12.1259
Glycolysis	552736 phosphoglycerate mutase 2	0	0	0	0	0	0	2.0206	3.5084	1.843	1.76093	5.4281	3.0247	3.6373	4.03003	1.2489	5.6616	4.9424	3.3345	4.64617	1.1915
Glycolysis	551005_all4iso hexokinase type 2	0	0	0	0	0	0	1.2818	3.1149	1.46557	1.56556	0	0	0	0	0	2.1281	1.2025	0.6993	1.3433	0.724732
Glycolysis	551154 glucose-6-phosphate isomerase	0	0	0	0	0	0	1.1948	3.0865	1.4271	1.55631	3.5264	2.4041	3.9541	3.29487	0.800519	6.6586	3.4641	2.5603	4.22767	2.1532
Glycolysis	409773 alcohol dehydrogenase class-3	0	0	0	0	0	0	0.6835	1.7701	0.817867	0.892667	0	0	0	0	0	0	0.7123	0	0.237433	0.411247
Glycolysis	411897_all3iso phosphoglucomutase	0	0	0	0	0	0	0.6844	1.0958	0.5934	0.553539	0	0.6741	0.687	0.4537	0.392969	1.464	0.7674	0.5401	0.923833	0.481406
Glycolysis	724724 ATP-dependent 6-phosphofructokinase	0	0	0	0	0	0	0	1.488	0.496	0.859097	8.7841	4.6728	5.3164	6.25777	2.21141	13.6967	6.416	3.5811	7.89793	5.21809
Glycolysis	100577002 multiple inositol polyphosphate phosphatase 1-like	0	0	0	0	0	0	0	0	0	0	1.8075	2.3087	2.5274	2.21453	0.369073	2.2761	1.4495	0	1.24187	1.15217
Glycolysis	408559 retinal dehydrogenase 1	0.3347	0	0	0.111567	0.193239	0	0	0	0	0	1.7831	1.9223	1.4213	1.7089	0.258611	0.9546	0.7009	0.6616	0.772367	0.159037
Growth factor	413324 chitinase-like protein Idgf4	3.9763	6.4947	9.0159	6.49563	2.5198	4.6754	14.224	15.2453	11.3816	5.83012	20.2096	20.2297	22.4461	20.9618	1.28548	26.8162	21.8534	8.0539	18.9078	9.72179
GTP-binding proteins	410497 guanine nucleotide-binding protein G(I)/G(S)/G(T) subunit beta-1	0.422	0.4794	0.7407	0.547367	0.169874	1.5727	2.0688	3.1544	2.2653	0.808952	19.5834	15.3	14.4475	16.4436	2.75232	18.8037	12.7641	3.9602	11.8427	7.46453
Insect hormone biosynthesis	406152 juvenile hormone epoxide hydrolase 1	0.622	0.6763	0.6757	0.658	0.0311784	0.5276	2.2413	5.9186	2.89583	2.75446	0	4.1555	6.943	3.6995	3.49389	7.1166	7.0025	2.1318	5.41697	2.84561
Mito chaperones & folding	409384 60 kDa heat shock protein_ mitochondrial-like	7.181	8.7787	4.0457	6.66847	2.40777	5.2127	14.6436	22.9057	14.254	8.85293	26.849	18.5052	27.5581	24.3041	5.03449	20.5775	15.0154	12.3021	15.965	4.21863
Mito chaperones & folding	550968 heat shock protein 75 kDa_ mitochondrial	0	0	0	0	0	0	0.6611	0.7341	0.465067	0.40441	1.8101	1.3649	2.129	1.768	0.383786	0.7951	1.9935	1.2315	1.34003	0.606527
Mito chaperones & folding	552531 10 kDa heat shock protein_ mitochondrial	0	0	0	0	0	0	0	0	0	0	0.492	0.3314	0.5887	0.4707	0.129966	0.8239	0.4295	0.9389	0.730767	0.267166
Mito ribosome	726000 28S ribosomal protein S22_ mitochondrial	0	0	0	0	0	0	0	2.6775	0.8925	1.54586	3.7552	4.285	0	2.68007	2.33607	0	0	0	0	0
Mito translation	408328 elongation factor Tu_ mitochondrial-like	0.8864	0.5572	0.7697	0.737767	0.166907	0	2.904	6.3539	3.08597	3.18086	9.6076	7.6072	10.5632	9.25933	1.50846	12.9388	7.8329	4.6518	8.4745	4.18059
Mito translation	408352 elongation factor Ts_ mitochondrial	0	0	0	0	0	0	0	0	0	0	0.858	0.6641	1.1171	0.879733	0.227281	0	0	0	0	0
MRJP	406090 major royal jelly protein 1	18.0743	1.7374	0	6.6039	9.97157	60.2887	67.1145	71.8234	66.4089	5.79963	3.998	0.8346	0	1.61087	2.10901	48.6837	34.801	29.7638	37.7495	9.79851
MRJP	406091 major royal jelly protein 2	0.4903	0	0	0.163433	0.283075	8.3408	43.0171	51.3947	34.2509	22.8264	0	0	0	0	0	17.4386	12.9905	13.641	14.69	2.40245
MRJP	406121 major royal jelly protein 3	12.1765	1.6174	0	4.59797	6.61284	2.9883	50.7322	35.4905	29.737	24.3864	2.6749	1.0388	0.2981	1.33727	1.21619	5.0884	18.0584	10.0023	11.0497	6.54813
MRJP	406116 major royal jelly protein 5	1.4947	0	0	0.498233	0.862965	9.2918	24.9109	28.5764	20.9264	10.2412	0	0	0	0	0	20.4276	1.7598	4.9998	9.0624	9.97498
MRJP	406133 major royal jelly protein 4	3.4374	0	0	1.1458	1.98458	2.7521	18.0854	19.5603	13.4659	9.30771	0	0	0	0	0	1.5156	2.1098	3.0188	2.21473	0.757074
MRJP	409555 major royal jelly protein 7	0	0	0	0	0	1.6524	11.0002	27.2566	13.3031	12.9565	0	0	0	0	0	4.1474	2.5672	2.7023	3.13897	0.875937
MRJP	406149 major royal jelly protein 6	0	0	0	0	0	6.6572	0.4416	5.107	4.0686	3.23529	0	0	0	0	0	2.9131	0	0	0.971033	1.68188
MRJP	409873 major royal jelly protein 9	0	0	0	0	0	0	5.7334	3.4945	3.07597	2.88952	0	0	0	0	0	0	0	0	0	0
Nucleotide metabolism	409861 nucleoside diphosphate kinase	0.2431	0	0.3933	0.212133	0.19847	0	4.0617	8.9899	4.35053	4.5019	7.6657	5.6791	6.5246	6.62313	0.996959	10.1281	4.5121	3.1173	5.91917	3.71116
Nucleotide metabolism	102654653_all2iso dihydropyrimidinase	0.6436	0	0.3388	0.327467	0.32195	0	0	0	0	0	21.9191	18.4517	18.3367	19.5692	2.03591	19.5682	10.2593	2.374	10.7338	8.60692
Oxidative phosphorylation	406075 ADP/ATP translocase	2.7737	2.9509	2.5074	2.744	0.223237	3.457	30.6864	42.3464	25.4966	19.9574	39.6867	35.8513	45.9502	40.4961	5.09787	49.9135	34.7478	24.7596	36.4736	12.6654
Oxidative phosphorylation	551766 ATP synthase subunit beta_ mitochondrial	5.8717	5.4777	5.5619	5.6371	0.207486	4.7689	24.7085	38.1648	22.5474	16.8025	46.6517	45.5288	64.8007	52.3271	10.8171	71.6588	44.0396	35.9538	50.5507	18.7219
Oxidative phosphorylation	409114 ATP synthase subunit alpha_ mitochondrial	4.9447	3.8419	4.3407	4.37577	0.552236	2.7228	19.9308	30.3041	17.6526	13.9311	39.5791	34.8652	53.9076	42.784	9.91749	55.3121	34.7618	23.8802	37.9847	15.9619
Oxidative phosphorylation	413517 phosphate carrier protein_ mitochondrial	0.6398	0.4524	0	0.364067	0.32892	0	13.898	20.8121	11.57	10.5995	21.5394	17.1332	22.134	20.2689	2.73179	35.4191	20.7633	11.4927	22.5584	12.0638
Oxidative phosphorylation	551721 V-type proton ATPase subunit B	0.8616	0.6279	0.3654	0.6183	0.248239	0.6044	4.0543	8.9473	4.53533	4.1922	15.163	11.5461	12.9192	13.2094	1.82583	18.7181	12.7254	7.0111	12.8182	5.85405
Oxidative phosphorylation	551093 V-type proton ATPase catalytic subunit A	0.4852	0.3428	0.3397	0.389233	0.083124	0.4314	3.9918	9.0792	4.5008	4.34631	14.2143	10.8068	12.2254	12.4155	1.71169	17.6402	12.7381	6.525	12.3011	5.57047
Oxidative phosphorylation	552671 cytochrome b-c1 complex subunit 2_ mitochondrial	0.3802	0.6257	0.4398	0.4819	0.12805	1.2162	3.4681	5.113	3.26577	1.95626	16.5539	9.9798	23.7098	16.7478	6.86705	36.6415	14.734	6.2889	19.2215	15.666
Oxidative phosphorylation	550667 succinate dehydrogenase [ubiquinone] flavoprotein subunit_ mitochondrial	0.1844	0	0	0.0614667	0.106463	0	3.4182	4.6904	2.70287	2.42564	6.6347	3.7158	8.3919	6.24747	2.36198	14.0786	6.3556	3.4711	7.96843	5.48459
Oxidative phosphorylation	807700 cytochrome c oxidase subunit II (mitochondrion)	0	0	0	0	0	0	0.8212	3.912	1.57773	2.06281	16.564	0	11.3275	9.29717	8.46659	19.0219	11.0208	3.2518	11.0982	7.88533
Oxidative phosphorylation	552699 ATP synthase subunit gamma_ mitochondrial	0.2244	0	0.5022	0.2422	0.251573	0	1.1293	3.0856	1.40497	1.56116	8.5575	5.9467	11.5631	8.6891	2.81051	17.1756	6.8249	7.5366	10.5124	5.78149
Oxidative phosphorylation	411183 cytochrome b-c1 complex subunit Rieske_ mitochondrial	0	0	0	0	0	0	1.7204	2.1819	1.30077	1.14989	3.7494	2.2826	5.2896	3.77387	1.50365	6.6015	5.9213	0.7789	4.4339	3.18354
Oxidative phosphorylation	100578006 inorganic pyrophosphatase	0	0	0	0	0	0	1.5468	2.1582	1.235	1.11237	2.4949	1.3103	1.8653	1.89017	0.592691	2.1805	2.1141	1.6074	1.96733	0.313474
Oxidative phosphorylation	726222 ATP synthase subunit g_ mitochondrial	0	0	0	0	0	0	1.3282	2.1335	1.1539	1.07738	2.5695	0	4.5683	2.37927	2.29008	4.5281	3.0941	0	2.54073	2.31421
Oxidative phosphorylation	552682 ATP synthase subunit delta_ mitochondrial	0	0	0	0	0	0	0.993	1.6893	0.8941	0.848981	10.8674	5.8019	12.3747	9.68133	3.44318	16.9364	8.1755	8.9623	11.3581	4.84697
Oxidative phosphorylation	408909_all2iso NADH-quinone oxidoreductase subunit B 2	0	0	0	0	0	0	0	2.4638	0.821267	1.42248	1.4118	0	1.8024	1.0714	0.948191	1.4029	2.3263	1.6607	1.79663	0.476472
Oxidative phosphorylation	408367 NADH dehydrogenase [ubiquinone] flavoprotein 1_ mitochondrial	0	0	0	0	0	0	0.8175	1.1656	0.661033	0.598345	2.0871	1.2938	3.7102	2.3637	1.23172	5.1913	2.5375	1.7111	3.14663	1.8183
Oxidative phosphorylation	102654955 ATP synthase subunit b_ mitochondrial	0	0	0	0	0	0	0.2961	1.1265	0.4742	0.583987	3.0634	1.8487	3.7589	2.89033	0.966789	7.3987	2.5981	1.6843	3.8937	3.06961
Oxidative phosphorylation	551866 NADH dehydrogenase [ubiquinone] 1 alpha subcomplex subunit 9_ mitochondrial	0	0	0	0	0	0	0	1.3926	0.4642	0.804018	2.4629	1.5015	4.6303	2.8649	1.60267	7.548	3.0043	1.1078	3.8867	3.30953
Oxidative phosphorylation	551169 succinate dehydrogenase [ubiquinone] iron-sulfur subunit_ mitochondrial-like	0	0	0	0	0	0	0.8868	0.4507	0.445833	0.44342	0	0	0	0	0	3.6453	1.0265	1.0133	1.89503	1.51579
Oxidative phosphorylation	413340 NADH dehydrogenase [ubiquinone] 1 alpha subcomplex subunit 10_ mitochondrial	0	0	0	0	0	0	0	1.0546	0.351533	0.608874	7.6358	0.7503	12.9776	7.12123	6.12987	3.466	2.086	1.079	2.21033	1.19835
Oxidative phosphorylation	413605 cytochrome c1_ heme protein_ mitochondrial	0	0	0	0	0	0	1.0528	0	0.350933	0.607834	0	0	0	0	0	0.662	1.7438	0	0.801933	0.880282
Oxidative phosphorylation	409236 ATP synthase subunit O_ mitochondrial	0	0	0	0	0	0.7183	0	0.2312	0.3165	0.366669	1.0636	16.5528	1.2067	6.27437	8.90167	1.0664	1.0038	0	0.690067	0.598434
Oxidative phosphorylation	411411 NADH dehydrogenase [ubiquinone] iron-sulfur protein 3_ mitochondrial	0	0	0	0	0	0	0	0	0	0	2.0384	0.3875	1.381	1.26897	0.831133	1.3759	1.215	6.8801	3.157	3.2253
Oxidative phosphorylation	413891_all2iso NADH-ubiquinone oxidoreductase 49 kDa subunit	0	0	0	0	0	0	0	0	0	0	1.8164	1.1562	3.3882	2.12027	1.14661	4.2518	1.8438	1.5807	2.55877	1.4721
Oxidative phosphorylation	551078 NADH-quinone oxidoreductase subunit I	0	0	0	0	0	0	0	0	0	0	0.8479	0	2.5205	1.1228	1.28254	1.9323	1.1797	0.5738	1.2286	0.680569
Oxidative phosphorylation	410557 ATP synthase subunit d_ mitochondrial	0	0	0	0	0	0	0	0	0	0	0	0	0	0	0	0.9929	0.9924	1.1875	1.0576	0.112497
Oxidative phosphorylation	552610 cytochrome c oxidase subunit 5B_ mitochondrial	0	0	0	0	0	0	0	0	0	0	0	0	0	0	0	0.9895	0.7457	1.3882	1.04113	0.324347
Oxidative phosphorylation	100578782 cytochrome b-c1 complex subunit 9	0	0	0	0	0	0	0	0	0	0	0	0	0	0	0	1.7506	0	1.0137	0.921433	0.87894
Oxidative phosphorylation	100359409 cytochrome c oxidase subunit VIb polypeptide 1	0	0	0	0	0	0	0	0	0	0	0	0	0.7456	0.248533	0.430472	1.3701	0	1.2166	0.862233	0.75065
Oxidative phosphorylation	551541 Cytochrome c oxidase subunit VIIa	0	0	0	0	0	0	0	0	0	0	0	0	0	0	0	1.0405	0.5758	0	0.538767	0.521238
Pentose phosphate way	550804_all2iso transketolase	0.7169	0.6054	0.2187	0.513667	0.261461	0.8871	7.4703	16.4462	8.26787	7.81015	2.1276	2.9124	2.112	2.384	0.457674	5.8775	3.8258	0.9194	3.5409	2.4913
Pentose phosphate way	552712 6-phosphogluconate dehydrogenase_ decarboxylating	0	0	0	0	0	0	2.6116	8.2645	3.62537	4.22449	1.3145	1.8619	0.7853	1.32057	0.538326	3.253	1.4069	0.7184	1.79277	1.31062
Pentose phosphate way	413867 transaldolase	0	0	0	0	0	0	2.0466	5.6829	2.5765	2.87827	3.0376	1.0284	0	1.35533	1.54497	1.6994	1.4495	0.598	1.24897	0.577435
Pentose phosphate way	551448_all4iso ribose-phosphate pyrophosphokinase 1	0	0	0	0	0	0	0.6977	1.1144	0.604033	0.563074	0.9027	0.9705	0.8346	0.9026	0.0679501	0	0	0	0	0
Pentose phosphate way	551785 6-phosphogluconolactonase	0	0	0	0	0	0	0.593	0.3261	0.306367	0.296992	0	0	0	0	0	0	0	0	0	0
Peptidases	410022 mitochondrial-processing peptidase subunit beta	0.5193	0.7595	0.3959	0.558233	0.1849	1.0346	5.8385	9.6262	5.49977	4.3058	15.252	9.4331	22.2771	15.6541	6.43143	29.3973	15.8966	4.8525	16.7155	12.2929
Peptidases	409077 aminopeptidase N	0	0	0	0	0	0	0	0	0	0	6.0137	4.1431	3.6771	4.6113	1.23666	6.8519	7.2215	3.8049	5.95943	1.87501
Peroxisome	409954 peroxiredoxin 1	2.3479	0.7912	0.656	1.26503	0.940223	0.3379	7.7182	15.1987	7.7516	7.43046	13.1716	9.4676	12.5533	11.7308	1.98425	10.3933	6.5219	4.1686	7.02793	3.14305
Peroxisome	409398 superoxide dismutase 1	0.6226	0	0	0.207533	0.359458	0	1.5522	3.6708	1.741	1.84267	5.8301	4.7769	3.2696	4.62553	1.28694	7.1842	6.2418	1.5481	4.99137	3.01896
Proteasome	551956 proteasome subunit alpha type-5	0	0	0	0	0	0	2.5749	5.6047	2.72653	2.80543	4.0622	3.3714	4.4991	3.97757	0.568594	4.8105	3.4166	0.4983	2.90847	2.20055
Proteasome	100578243 proteasome subunit alpha type-6-like	0.6184	0	0	0.206133	0.357033	0	2.2611	4.0802	2.11377	2.04409	2.5856	1.5235	2.2565	2.12187	0.543699	1.4455	0.4851	0	0.643533	0.735658
Proteasome	408986 proteasome subunit alpha type-3	0	0	0	0	0	0	1.9874	3.5116	1.833	1.76088	2.2755	1.4169	2.3656	2.01933	0.523664	0	0.9084	0.6857	0.531367	0.473457
Proteasome	551386 26S protease regulatory subunit 10B	0	0	0	0	0	0	3.8443	1.4837	1.776	1.93875	0.7884	0.659	1.4092	0.9522	0.401027	0	0	0	0	0
Proteasome	550794 26S protease regulatory subunit 8	0	0	0	0	0	0	1.8087	3.0973	1.63533	1.55591	1.8024	0.9369	1.1058	1.2817	0.458779	0	0	0	0	0
Proteasome	409198 26S protease regulatory subunit 6A-B	0	0	0	0	0	0	3.1937	1.462	1.5519	1.59875	1.4333	0.8213	1.616	1.2902	0.416227	0.8024	0.6624	0.3585	0.607767	0.226937
Proteasome	411695 proteasome subunit beta type-1	0.5308	0	0.2862	0.272333	0.265672	0	1.0134	3.4638	1.4924	1.78089	1.7417	1.5982	2.1346	1.82483	0.277695	1.1499	1.0759	0.8251	1.01697	0.170231
Proteasome	411206 proteasome subunit beta type-5-like	0	0	0	0	0	0	1.4958	2.5487	1.34817	1.28075	1.6895	1.4136	1.8779	1.66033	0.23352	1.7161	0.6568	0.305	0.892633	0.734516
Proteasome	409831 proteasome subunit beta type-6	0	0	0	0	0	0	0.9122	3.0751	1.3291	1.57937	1.5452	1.5071	1.986	1.67943	0.266177	1.4655	0.9928	0.3606	0.939633	0.554365
Proteasome	552579 proteasome subunit beta type-3	0	0	0	0	0	0	0.7006	2.116	0.938867	1.07793	2.2811	3.6294	3.5205	3.14367	0.748986	3.2109	0.8173	0.342	1.45673	1.53763
Proteasome	551128 26S protease regulatory subunit 4	0.3754	0	0.169	0.181467	0.18801	0	1.0297	1.7822	0.9373	0.894686	1.1381	0.5605	2.971	1.55653	1.25855	0	0	0	0	0
Proteasome	409475 26S proteasome non-ATPase regulatory subunit 2	0	0	0	0	0	0	0.9082	1.868	0.9254	0.934119	3.8441	2.5346	2.1212	2.8333	0.899451	1.6488	0.8977	0.4901	1.0122	0.587775
Proteasome	409802 proteasome subunit alpha type-2	0.1913	0	0.2871	0.159467	0.146173	0	0.5676	2.1693	0.9123	1.12498	1.0056	1.1936	1.236	1.14507	0.122628	1.0359	0	0.3815	0.472467	0.523907
Proteasome	727029 26S proteasome non-ATPase regulatory subunit 1	0	0	0	0	0	0	1.0188	1.6778	0.898867	0.845305	1.2873	0.7152	1.2195	1.074	0.312574	0	0	0	0	0
Proteasome	410072 26S proteasome non-ATPase regulatory subunit 14	0	0	0	0	0	0	0.8914	1.7763	0.889233	0.888152	1.1655	0.9376	2.9369	1.68	1.09446	0	0.5662	0	0.188733	0.326896
Proteasome	408397 26S proteasome non-ATPase regulatory subunit 11	0	0	0	0	0	0	1.0073	1.6457	0.884333	0.829712	2.3895	1.9974	2.9483	2.44507	0.477879	0	1.2539	0.5409	0.598267	0.628915
Proteasome	410095 proteasome subunit alpha type-7-1	0	0	0	0	0	0	0.6447	1.6269	0.7572	0.819264	0.8487	0	0.6994	0.516033	0.45309	0	0	0	0	0
Proteasome	552654 proteasome subunit alpha type-1-like	0	0	0	0	0	0	0.6652	1.569	0.744733	0.787518	0	0.5721	0.7086	0.4269	0.375953	0	0.3092	0.3062	0.205133	0.177657
Proteasome	552319 26S proteasome non-ATPase regulatory subunit 6	0	0	0	0	0	0	0.5074	1.6158	0.707733	0.826319	0.8348	0.7008	1.3539	0.963167	0.344954	0	0	0	0	0
Proteasome	408353 proteasome subunit beta type-7	0	0	0	0	0	0	0.6183	1.4717	0.696667	0.738973	0	0	0	0	0	0	0	0	0	0
Proteasome	409699 26S proteasome non-ATPase regulatory subunit 1-like	0	0	0	0	0	0	0.6468	1.4338	0.693533	0.718042	1.5112	1.2629	0	0.9247	0.81038	0	0	0	0	0
Proteasome	409978 proteasome subunit beta type-2-like	0	0	0	0	0	0	0.537	1.1924	0.576467	0.597179	0.8003	0.549	0	0.449767	0.409274	0	0.4798	0	0.159933	0.277013
Proteasome	409168 26S proteasome non-ATPase regulatory subunit 13	0	0	0	0	0	0	0.6437	0.7485	0.464067	0.405295	0.7422	0.5694	0.8525	0.721367	0.142695	0	0	0	0	0
Proteasome	408413 26S proteasome non-ATPase regulatory subunit 7	0	0	0	0	0	0	0.2972	0.8387	0.378633	0.425239	0.9184	0.7445	0	0.5543	0.487849	0	0	0	0	0
Proteasome	552838_all2iso 26S proteasome non-ATPase regulatory subunit 8	0	0	0	0	0	0	0	0.7532	0.251067	0.43486	0.5257	0.3222	0	0.282633	0.265074	0	0	0	0	0
Protein export	725571 protein transport protein Sec61 subunit alpha	0.4977	0.5283	0	0.342	0.296576	1.7752	9.5757	13.28	8.2103	5.87268	0	0	0	0	0	3.6503	1.0681	0	1.5728	1.87676
Protein export	727074 signal peptidase complex subunit 3	0	0	0	0	0	0	3.6624	4.2356	2.63267	2.2979	0	0	0	0	0	0	0	0	0	0
Protein export	409397 signal peptidase complex catalytic subunit SEC11A	0	0	0	0	0	0	2.192	5.0289	2.40697	2.52133	0.8763	0.7358	0.7075	0.7732	0.0904015	1.2559	0	0.5958	0.617233	0.628224
Protein export	724188 protein transport protein Sec61 subunit beta	0	0	0	0	0	0	2.3377	4.4126	2.2501	2.2076	0	0	0	0	0	0	0	0	0	0
Protein export	410916 translocation protein SEC62	0	0	0	0	0	0	3.5593	2.3579	1.9724	1.81069	0	0	0	0	0	0	0	0	0	0
Protein export	726435 signal recognition particle subunit SRP72	0	0	0	0	0	0	2.2443	3.3827	1.87567	1.72122	0	0	0	0	0	0	0	0	0	0
Protein export	410218 signal peptidase complex subunit 2	0	0	0	0	0	0	1.9299	3.3164	1.74877	1.6656	0	0	0	0	0	1.0588	0.2281	0.2883	0.525067	0.463206
Protein export	102656491 signal peptidase complex subunit 1	0	0	0	0	0	0	0	4.7174	1.57247	2.72359	0	0	0	0	0	2.1256	0	0	0.708533	1.22722
Protein export	552776 signal recognition particle subunit SRP68	0	0	0	0	0	0	2.0734	2.5993	1.55757	1.37428	0	0.2878	0	0.0959333	0.166161	0	0	0	0	0
Protein export	552114 signal recognition particle 54 kDa protein	0	0	0	0	0	0	1.5118	2.6702	1.394	1.33899	0	1.3367	0.3775	0.5714	0.689122	0	0	0	0	0
Protein export	411542 signal recognition particle receptor subunit alpha homolog	0	0	0	0	0	0	2.1981	1.1557	1.11793	1.09954	0	0	0	0	0	0	0	0	0	0
Protein export	410469 signal recognition particle receptor subunit beta	0	0	0	0	0	0	0.7386	1.2647	0.667767	0.635318	0	0	0	0	0	0	0	0	0	0
Ribosome	551107 60S ribosomal protein L9	5.0176	4.0023	1.6653	3.56173	1.71903	8.9753	26.3837	32.7261	22.695	12.2976	6.3789	5.0497	7.518	5.7143	1.23537	10.5927	3.8349	2.1153	5.5143	4.48128
Ribosome	413296 40S ribosomal protein S3a	2.5842	0.6021	0.66	1.2821	1.12802	3.0243	29.1772	31.6931	21.2982	15.8756	4.1133	3.3605	5.8868	4.45353	1.29706	7.4791	3.4736	3.4027	4.78513	2.33331
Ribosome	408526 60S ribosomal protein L4	4.6147	1.3152	1.5602	2.4967	1.83833	6.1677	25.6629	29.9918	20.6075	12.6911	5.6029	4.3562	7.2162	5.7251	1.43391	9.8355	4.5736	3.0434	5.8175	3.56281
Ribosome	552445 60S ribosomal protein L3	3.8199	1.03	1.4413	2.09707	1.50612	3.4909	24.0001	31.1833	19.5581	14.3707	5.2814	4.0744	6.4743	5.2767	1.19996	6.9474	3.3588	1.0139	3.77337	2.9884
Ribosome	409326 40S ribosomal protein S2	2.6831	0.6042	0.6718	1.3197	1.18122	3.7534	24.2706	30.2689	19.431	13.9045	5.0336	3.7111	4.5067	4.41713	0.665784	6.615	4.662	3.4241	4.90037	1.60875
Ribosome	551330 40S ribosomal protein S3	3.6789	1.9553	1.1042	2.24613	1.31176	2.3584	23.7799	30.986	19.0414	14.8904	5.9867	5.4785	7.5215	6.3289	1.06362	9.5502	3.2739	2.6642	5.16277	3.81184
Ribosome	410486 40S ribosomal protein SA	3.0912	1.5125	2.3674	2.3237	0.790257	4.7887	21.5743	28.5276	18.2969	12.2041	5.7615	5.9027	7.4965	6.3869	0.963532	9.9555	4.6389	5.0777	6.55737	2.95104
Ribosome	550711 60S acidic ribosomal protein P0	1.0869	0	0.924	0.6703	0.586183	1.4986	20.4199	26.1928	16.0371	12.9173	3.4817	2.4169	4.151	3.34987	0.874535	3.5808	2.6352	2.6243	2.94677	0.549116
Ribosome	550651 40S ribosomal protein S4	1.5924	0.772	0.8537	1.0727	0.451923	2.3674	18.0595	27.3096	15.9122	12.609	3.8612	2.8417	4.8592	3.85403	1.00877	5.5656	3.9152	2.2648	3.9152	1.6504
Ribosome	409294 60S ribosomal protein L23	0.8956	0	0.579	0.491533	0.454161	1.1476	15.2611	23.4503	13.2863	11.2817	1.8258	1.1456	0	0.990467	0.922733	2.2885	1.4748	2.2889	2.0174	0.469905
Ribosome	725168 40S ribosomal protein S14	1.2808	1.475	0.6061	1.12063	0.456056	2.8747	15.6521	20.8764	13.1344	9.26118	2.0507	1.2819	2.7251	2.01923	0.722114	3.1478	0.9129	0.8218	1.6275	1.31741
Ribosome	410188 60S ribosomal protein L8	2.2205	1.423	0.8785	1.50733	0.674963	1.7201	16.0176	20.4839	12.7405	9.80176	5.5125	2.4952	4.382	4.1299	1.52437	5.417	2.5831	0	2.6667	2.70947
Ribosome	725647 40S ribosomal protein S6	0.5235	0	0.2435	0.255667	0.261962	0.8193	18.3359	15.7149	11.6234	9.44793	2.0965	11.048	1.6414	4.92863	5.30441	1.8838	1.5298	0.9657	1.45977	0.463039
Ribosome	724142_all2iso 60S ribosomal protein L24	0.3792	0	0	0.1264	0.218931	0	13.4421	16.7169	10.053	8.85879	0	1.5471	1.5261	1.0244	0.887219	0	2.0713	1.5124	1.19457	1.0716
Ribosome	413137 60S ribosomal protein L15	0	0	0	0	0	0.4186	14.0022	14.1803	9.5337	7.89441	1.5741	1.0731	2.0027	1.54997	0.46527	2.1485	1.1439	0.8993	1.39723	0.662011
Ribosome	725432 60S ribosomal protein L37a	0	0	0	0	0	0	12.2658	16.168	9.47793	8.43684	0.9926	0	0	0.330867	0.573078	0	2.316	1.3395	1.2185	1.16273
Ribosome	409552 40S ribosomal protein S10-like	0	0	0	0	0	0.6543	11.6745	14.1388	8.82253	7.18041	0	0	0.9958	0.331933	0.574925	1.8359	1.3454	1.5084	1.56323	0.249805
Ribosome	551125 40S ribosomal protein S15Aa	0	0	0	0	0	0	11.8665	13.2566	8.37437	7.28564	2.4103	1.157	2.8509	2.1394	0.878843	1.7038	1.0601	0.4596	1.0745	0.622225
Ribosome	726295 40S ribosomal protein S27	0	0	0	0	0	0	9.8328	14.9608	8.26453	7.6027	1.8848	1.534	0	1.1396	1.00239	4.7963	0	0	1.59877	2.76915
Ribosome	406126 40S ribosomal protein S8	0.3973	0	0	0.132433	0.229381	0	11.3283	13.2153	8.1812	7.14767	1.2341	0.9101	2.002	1.38207	0.560787	2.0462	0.8749	0.8463	1.2558	0.684656
Ribosome	552726 40S ribosomal protein S18	0.3408	0	0	0.1136	0.196761	0	10.9892	13.533	8.17407	7.19231	5.3127	2.2873	3.2849	3.6283	1.54166	4.9575	1.219	1.3245	2.50033	2.12862
Ribosome	726171 60S ribosomal protein L11	0	0	0	0	0	0	11.2293	10.7625	7.3306	6.35277	3.0802	2.1218	3.4641	2.8887	0.691337	1.9224	0.8486	0	0.923667	0.963396
Ribosome	409637 60S ribosomal protein L23a	0.6308	0	0	0.210267	0.364193	1.0765	11.6285	7.6307	6.77857	5.32736	0	0	0	0	0	0	1.2309	0	0.4103	0.71066
Ribosome	107964351 60S ribosomal protein L7	0.49	0	0	0.163333	0.282902	0.5288	9.605	10.0756	6.73647	5.38114	1.3362	0	2.0425	1.12623	1.03731	2.2135	0.7165	0.9284	1.28613	0.810082
Ribosome	409832 60S ribosomal protein L18a	0	0	0	0	0	0	10.4755	7.6539	6.04313	5.42033	0	0.7719	0.6925	0.488133	0.424596	1.1482	0.7975	0.3827	0.776133	0.383197
Ribosome	409528 60S ribosomal protein L7a	0.4154	0	0	0.138467	0.239831	0	8.9437	9.1102	6.01797	5.21238	1.0161	0	2.6322	1.2161	1.32745	0	0	0	0	0
Ribosome	726439 40S ribosomal protein S16	0	0	0	0	0	0	6.5174	10.7236	5.747	5.40315	0.9161	0.6223	1.3403	0.959567	0.360968	1.1455	0.4527	0.8785	0.825567	0.34942
Ribosome	406120 60S acidic ribosomal protein P1	0	0	0	0	0	0	6.1133	7.6914	4.60157	4.06244	0.6518	0.7506	1.3858	0.9294	0.398329	0	1.0437	0	0.3479	0.60258
Ribosome	726056 60S ribosomal protein L21	0.1718	0	0	0.0572667	0.0991888	0	6.8526	6.2098	4.35413	3.78446	0	0	0	0	0	9.6537	0	0	3.2179	5.57357
Ribosome	410024 40S ribosomal protein S19-like	0	0	0	0	0	0	5.4472	6.9929	4.1467	3.67337	0	0	0	0	0	0	0	0	0	0
Ribosome	552564 40S ribosomal protein S7	0	0	0	0	0	0.7863	4.9095	6.4581	4.0513	2.93167	0	0	0	0	0	0	0	0	0	0
Ribosome	726013 40S ribosomal protein S20	0	0	0	0	0	0	0	11.7446	3.91487	6.78075	0	0	0	0	0	0	0.59	1.8819	0.823967	0.962519
Ribosome	551644 40S ribosomal protein S15	0	0	0	0	0	1.1239	2.6541	6.8375	3.5385	2.95769	0	0	0	0	0	7.8615	0	0	2.6205	4.53884
Ribosome	409290 60S ribosomal protein L14	0.4158	0	0	0.1386	0.240062	0	5.3472	5.1302	3.49247	3.02651	1.2316	1.1056	1.6248	1.32067	0.270817	1.8412	0.6539	1.1471	1.21407	0.596476
Ribosome	409479 60S ribosomal protein L6	0	0	0	0	0	0	5.1431	4.9306	3.3579	2.90997	0	0	0	0	0	0	0	0	0	0
Ribosome	102654426 60S ribosomal protein L18	0	0	0	0	0	0	4.1492	5.1281	3.09243	2.72248	0	0	0	0	0	0	0	0	0	0
Ribosome	724868 40S ribosomal protein S11	0	0	0	0	0	0	4.1417	4.9969	3.0462	2.67252	4.3408	0	0	1.44693	2.50616	0	0	0	0	0
Ribosome	725884 60S acidic ribosomal protein P2	0.2281	0	0	0.0760333	0.131694	0	1.9025	4.0992	2.00057	2.05136	0.4598	0.2778	0.5205	0.419367	0.126301	1.7194	0.2122	0	0.643867	0.937463
Ribosome	551418 60S ribosomal protein L13a	0	0	0	0	0	0	2.9865	1.9624	1.64963	1.51762	0	0	0	0	0	0	0	0	0	0
Ribosome	413868 60S ribosomal protein L10a	0	0	0	0	0	0	2.1209	2.7826	1.6345	1.45367	0	0	0	0	0	0	0	0	0	0
Ribosome	412266 60S ribosomal protein L27	0	0	0	0	0	0	1.5916	2.8892	1.4936	1.44709	0	0	0	0	0	0	0	0	0	0
Ribosome	408515 60S ribosomal protein L26	0	0	0	0	0	0	2.096	2.2334	1.44313	1.25168	0	0	0	0	0	0	0	0	0	0
Ribosome	552266 40S ribosomal protein S12	0	0	0	0	0	0	1.423	2.2731	1.23203	1.14852	0	0	0	0	0	0	0	0	0	0
Ribosome	724186 60S ribosomal protein L19	0	0	0	0	0	0	2.0636	1.026	1.02987	1.03181	0	0	0	0	0	0	0	0	0	0
Ribosome	552517 60S ribosomal protein L13	0	0	0	0	0	0	1.2175	1.4721	0.896533	0.786787	0	0	0	0	0	0	0	0	0	0
Ribosome	552632 60S ribosomal protein L22	0	0	0	0	0	0	1.0678	1.0802	0.716	0.620105	0	0	0	0	0	0	4.0435	0	1.34783	2.33452
Ribosome	413470 60S ribosomal protein L17	0	0	0	0	0	0	0.6652	0.8991	0.521433	0.466473	0	0	0	0	0	0	0	0	0	0
Ribosome	724233 40S ribosomal protein S17	0	0	0	0	0	0	0.3189	1.1225	0.480467	0.578428	0	0	0	0	0	0	0	0	0	0
Ribosome	409202 40S ribosomal protein S9	0	0	0	0	0	0	0.5006	0.8465	0.449033	0.425599	0	0	0	0	0	0	0	0	0	0
Ribosome	552272 40S ribosomal protein S23	0	0	0	0	0	0	1.3155	0	0.4385	0.759504	0	0	0	0	0	0	0	0.3736	0.124533	0.215698
Ribosome	413875 60S ribosomal protein L31	0	0	0	0	0	0	0.5332	0.6889	0.407367	0.361277	0	0	0	0	0	0	0	0	0	0
Starch and sucrose metabolism	409267 glycogen phosphorylase	0.2037	0.329	0.2765	0.269733	0.0629235	0.3987	0.9083	13.7323	5.0131	7.55535	6.087	3.3211	4.7247	4.71093	1.383	11.3887	3.0918	1.9437	5.47473	5.15372
Storage protein	552391 apolipophorin-III-like protein precursor	0.7543	0	0.6325	0.462267	0.40494	0.6548	4.2435	6.7766	3.89163	3.07603	2.6248	2.1465	2.237	2.3361	0.254083	2.1611	2.2864	1.082	1.84317	0.66216
Storage protein	726848 hexamerin 70a precursor	1.2796	0.7673	1.688	1.24497	0.461326	0	0	3.4348	1.14493	1.98308	8.5196	9.9502	5.7967	8.08883	2.10999	0	0	0	0	0
Storage protein	409354 hexamerin 70c precursor	2.5805	4.9523	1.2127	2.91517	1.89213	0	0	3.1801	1.06003	1.83603	5.1691	13.396	0	6.18837	6.75591	0	0	0	0	0
Storage protein	406117 hexamerin 70b precursor	2.6177	4.8835	0.6711	2.7241	2.10821	0	0	0.5796	0.1932	0.334632	14.4682	13.9796	0	9.4826	8.21581	0	0	0	0	0
Storage protein	550937 apolipoprotein D-like	0	0	0	0	0	0	0	0	0	0	1.3188	0.8737	1.8547	1.34907	0.4912	1.4325	0.9162	0.631	0.993233	0.406265
Storage protein	551648 hexamerin 110	3.2704	14.1397	1.1037	6.17127	6.98538	0	0	0	0	0	5.8517	20.8205	0	8.89073	10.7378	0	0	0	0	0
Transcription factors	100576993_all3iso zinc finger protein 1	0	0	0	0	0	0	0	0	0	0	9.8952	8.0473	0	5.98083	5.26132	14.556	9.1887	0	7.9149	7.36113
Translation	544670 elongation factor 1-alpha specific 544670	12.5744	12.7712	7.0474	10.7977	3.24932	18.5244	47.793	61.5916	42.6363	21.9918	21.95	19.8703	20.8173	20.8792	1.04123	33.8092	18.4494	2.9598	18.4061	15.4247
Translation	408385_544670 elongation factor 1-alpha both 408385_544670	19.6079	11.1526	4.77	11.8435	7.44304	12.5465	41.5394	50.0368	34.7076	19.6567	28.0867	25.611	32.4445	28.7141	3.45968	32.5986	20.4576	6.8536	19.9699	12.8794
Translation	409167 translation elongation factor 2	3.3207	1.9039	0.8448	2.02313	1.24225	2.8865	25.172	33.7456	20.6014	15.9292	7.4996	6.2785	6.6863	6.82147	0.62167	7.9019	4.6956	1.9706	4.85603	2.9689
Translation	551211 elongation factor 1-gamma	4.1806	3.6065	1.2969	3.028	1.52641	4.5179	19.8443	26.38	16.9141	11.2217	8.4551	6.391	11.3095	8.71853	2.46981	10.021	3.8114	2.3412	5.3912	4.07635
Translation	411989_sp409866del eukaryotic initiation factor 4A-I	0.641	0.5013	0.3825	0.508267	0.129391	0.4878	8.2187	12.272	6.99283	5.98698	7.2876	5.9943	6.6024	6.6281	0.647033	6.961	3.7947	1.3556	4.0371	2.81055
Translation	409258 eukaryotic translation initiation factor 3 subunit I	0.443	0	0	0.147667	0.255766	0	4.2516	5.6714	3.30767	2.95118	1.4417	0.8739	1.0341	1.11657	0.292745	1.0019	0.67	0	0.5573	0.510369
Translation	409015_all5iso elongation factor 1-delta	0	0	0	0	0	0	1.5142	6.5024	2.6722	3.40236	0	0	0	0	0	0	0.3786	0	0.1262	0.218585
Translation	413145 eukaryotic translation initiation factor 3 subunit F	0	0	0	0	0	0	1.761	5.9803	2.58043	3.07321	0.414	0.6071	0.7345	0.5852	0.161368	0.9894	0.2951	0.2963	0.526933	0.400508
Translation	552056 eukaryotic translation initiation factor 3 subunit L	0	0	0	0	0	0	3.088	3.7698	2.28593	2.00881	0	0	0	0	0	0	0	0	0	0
Translation	552351 eukaryotic translation initiation factor 3 subunit H	0	0	0	0	0	0	3.0785	3.1269	2.06847	1.79151	0.7825	0.4801	0.9067	0.7231	0.219415	0	0	0	0	0
Translation	409550 eukaryotic translation initiation factor 3 subunit D	0	0	0	0	0	0	2.1499	3.8084	1.9861	1.90948	0.8884	3.1206	1.8045	1.93783	1.12206	3.6678	0.4894	0.4352	1.5308	1.85089
Translation	551242_all2iso eukaryotic translation initiation factor 3 subunit E	0	0	0	0	0	0	2.4036	3.5517	1.9851	1.81246	0.6884	0.82	0.7509	0.7531	0.0658276	0	0	0	0	0
Translation	409842 eukaryotic translation initiation factor 3 subunit M	0	0	0	0	0	0	2.3949	3.4469	1.94727	1.76651	0	0	0	0	0	0	2.3646	0	0.7882	1.3652
Translation	410100 eukaryotic translation initiation factor 3 subunit B	0.2	0	0.165	0.121667	0.10681	0	2.1927	3.4719	1.8882	1.75587	1.8164	1.0992	0	0.971867	0.91487	1.5619	0.7043	0.1667	0.810967	0.70369
Translation	685996_exon5-10_3of5 suppressor of variegation 3-9 exon 5-10_3 of 5 iso	0	0	0.2309	0.0769667	0.13331	0	2.2449	3.1521	1.799	1.62267	1.1914	0.9941	1.4177	1.20107	0.211965	1.2321	0.5033	0.3662	0.700533	0.465426
Translation	551960 eukaryotic translation initiation factor 3 subunit K	0	0	0	0	0	0.2815	1.8188	3.1577	1.75267	1.43924	0	0	0	0	0	0	0	0	0	0
Translation	725259 eukaryotic translation initiation factor 4 gamma	0	0	0	0	0	0	2.4764	2.66	1.71213	1.48559	0	6.8839	3.9569	3.6136	3.45477	0	0	0	0	0
Translation	726500 eukaryotic translation initiation factor 2 subunit 1	0	0	0	0	0	0	1.7252	2.3335	1.3529	1.21048	0	0.2682	0.3	0.1894	0.164794	0	0	0	0	0
Translation	408979 eukaryotic translation initiation factor 5	0	0	0	0	0	0	0.9353	1.523	0.819433	0.768083	1.0369	0.5761	0	0.537667	0.519517	1.5098	0.476	0.309	0.764933	0.650455
Translation	409379_all2iso eukaryotic translation initiation factor 4H	0	0	0	0	0	0	1.4854	0.9401	0.8085	0.751394	0.6675	0.3376	0	0.335033	0.333757	0	0	0	0	0
Translation	552764 eukaryotic translation initiation factor 2A	0	0	0	0	0	0	1.1212	1.1339	0.7517	0.651022	0.3812	0	0	0.127067	0.220086	0	0	0	0	0
Translation	408573 eukaryotic translation initiation factor 6	0.2652	0	0	0.0884	0.153113	0	0.8205	1.1497	0.656733	0.592087	0	0	0	0	0	0	0	0	0	0
Translation	409560 eukaryotic translation initiation factor 4B	0	0	0	0	0	0	0.9857	0.8131	0.5996	0.526391	0	0	0	0	0	0	0	0	0	0
Translation	414004 eukaryotic translation initiation factor 3 subunit A	0	0	0	0	0	0	0	1.5852	0.5284	0.915216	0	0	1.4439	0.4813	0.833636	0	0	0	0	0
Translation	409866_sp411989del eukaryotic initiation factor 4A-III	0	0	0	0	0	0	0.5004	0.756	0.4188	0.384549	1.4012	0.7568	1.784	1.314	0.519122	0	0	0	0	0
Translation	408386 eukaryotic translation initiation factor 3 subunit G	0	0	0	0	0	0	0.6028	0.4516	0.351467	0.313627	0	0	0	0	0	0	0	0	0	0
Translation	408385 elongation factor 1-alpha specific 408385	0	0	0.3881	0.129367	0.22407	0	0	0	0	0	10.1758	7.7284	11.3082	9.73747	1.82971	6.8456	3.7376	0	3.52773	3.42762
Transporters	551325 voltage-dependent anion-selective channel (Porin_ mitochondrial)	6.2355	6.7012	3.3141	5.41693	1.83593	1.8884	14.2346	19.652	11.925	9.10423	36.1043	24.8242	42.1604	34.363	8.7983	49.9115	24.7921	22.2575	32.3204	15.287
Ubiquitin system	412353 ubiquitin	3.4728	3.0602	1.1654	2.56613	1.23049	2.9893	14.405	27.1534	14.8492	12.0882	19.1499	15.3015	20.6573	18.3696	2.76185	16.1904	9.3153	0	8.5019	8.12579
Ubiquitin system	410958 ubiquitin-like modifier-activating enzyme 1	0.2933	0	0	0.0977667	0.169337	0	3.3676	5.5967	2.9881	2.81758	3.1531	3.1906	2.3149	2.8862	0.495115	2.1143	2.0032	2.5077	2.2084	0.265087
Ubiquitin system	409766_all3iso ubiquitin-like modifier-activating enzyme 5	0	0	0	0	0	0	1.154	2.3152	1.1564	1.1576	0	0	0	0	0	0	0	0	0	0
Ubiquitin system	413813 ubiquitin carboxyl-terminal hydrolase isozyme L5	0	0	0	0	0	0	0.8368	0.6014	0.4794	0.431534	0	0	0	0	0	0	0	0	0	0
Ubiquitin system	724793 ubiquitin-conjugating enzyme E2-17 kDa	0	0	0	0	0	0	0.6401	0.6546	0.431567	0.373818	0.3362	0	0	0.112067	0.194105	0	0	0.6056	0.201867	0.349643
Ubiquitin system	409332 ubiquitin carboxyl-terminal hydrolase 7	0	0	0	0	0	0	0	0	0	0	1.5193	5.3723	2.9958	3.2958	1.94394	4.5802	1.7528	0.7624	2.36513	1.98119
Ubiquitin system	411572 ubiquitin carboxyl-terminal hydrolase 14	0	0	0	0	0	0	0	0	0	0	1.0582	0.7375	0.9221	0.905933	0.16096	0.645	0.4899	0.3877	0.507533	0.129553
Ubiquitin system	552324 ubiquitin carboxyl-terminal hydrolase 5	0	0	0	0	0	0	0	0	0	0	1.0361	0.9529	0	0.663	0.57568	0	0.6522	0.3828	0.345	0.327739
	409450 guanine nucleotide-binding protein subunit beta-like protein	2.3238	1.9941	0.9947	1.77087	0.692099	3.8684	29.8636	40.789	24.8403	18.966	6.833	5.9642	8.8539	7.21703	1.48263	11.6601	4.2455	3.2887	6.3981	4.58207
	552259 staphylococcal nuclease domain-containing protein 1	2.9857	4.1138	0.5187	2.5394	1.83863	5.6736	22.4543	28.139	18.7556	11.6805	2.8186	4.0016	3.4697	3.42997	0.5925	19.4182	2.8844	1.6605	7.9877	9.918
	412111 vigilin	1.0255	0	0	0.341833	0.592073	4.7154	16.7177	17.7852	13.0728	7.25735	5.2461	4.1621	7.7179	5.7087	1.82248	11.9273	3.806	1.7516	5.8283	5.38084
	409716 apidermin 3 precursor	18.9613	23.7249	22.2773	21.6545	2.44211	5.4903	15.362	10.3463	10.3995	4.93607	3.8722	4.5813	0	2.81783	2.46594	2.2151	1.1889	0	1.13467	1.10855
	724933 xanthine dehydrogenase/oxidase-like	0	0	0	0	0	1.4839	10.6652	17.5269	9.892	8.0494	0	0	0	0	0	2.1503	1.4535	0.2651	1.28963	0.953223
	408291 3-ketoacyl-CoA thiolase_ mitochondrial	2.3162	3.3733	1.685	2.45817	0.853056	1.3597	8.2175	16.3801	8.65243	7.51964	5.9711	7.8352	7.0739	6.96007	0.937249	4.7915	3.5053	2.2096	3.50213	1.29095
	411832 translationally-controlled tumor protein homolog	0.5668	0	0.2362	0.267667	0.284707	0.3009	7.1193	15.886	7.76873	7.81282	2.8904	2.3457	2.6521	2.6294	0.273059	3.0818	2.1392	1.553	2.258	0.771293
	412602 polyadenylate-binding protein 1	0.8869	0.5177	0.2385	0.5477	0.325239	0.9632	9.4238	12.1252	7.50407	5.82337	2.7746	2.6188	4.0499	3.14777	0.785144	3.9095	5.4468	0.6399	3.33207	2.45492
	413627 uncharacterized protein LOC413627	2.5111	0.3583	0.8276	1.23233	1.13203	4.1928	6.6789	11.5967	7.48947	3.76792	0	0	0	0	0	5.2526	1.7766	1.0911	2.70677	2.23124
	410837 microsomal glutathione S-transferase 1	0	0.7889	0	0.262967	0.455472	1.2159	7.3022	11.9132	6.81043	5.36558	2.8701	2.4542	2.291	2.53843	0.298598	6.1821	3.582	0	3.2547	3.10402
	552602 transmembrane emp24 domain-containing protein-like	0.6336	0	0	0.2112	0.365809	0.8504	4.7138	14.2018	6.58867	6.87032	3.0035	3.2873	3.2958	3.19553	0.16636	3.7891	1.3153	0	1.70147	1.92384
	412554 transmembrane emp24 domain-containing protein eca	0	0	0	0	0	0	3.6849	15.5993	6.42807	8.15342	2.5762	1.4212	3.7157	2.57103	1.14726	2.4704	0.8025	0	1.09097	1.26021
	406131 alpha-glucosidase Hbg3 precursor	0	0	0	0	0	2.6992	0.4017	16.1336	6.4115	8.49759	0	0	0	0	0	11.5199	0.9088	0	4.1429	6.40481
	409481 ADP-ribosylation factor 1	0.5434	0	0.2923	0.278567	0.27196	0	6.9137	11.8843	6.266	5.96857	3.578	3.7007	4.0061	3.7616	0.220452	3.9203	2.1753	2.5844	2.89333	0.912599
	413189_all2iso NADH-cytochrome b5 reductase 2	0	0	0.1844	0.0614667	0.106463	0	2.1045	16.3339	6.14613	8.88539	5.9291	4.1597	5.77	5.28627	0.978873	5.7521	4.9968	2.3353	4.3614	1.79483
	552536 adipocyte plasma membrane-associated protein	0.7312	0.6651	0.2712	0.555833	0.248705	0	7.7809	10.4407	6.07387	5.42564	2.4832	3.4	0	1.96107	1.75911	5.0529	2.1365	0.4045	2.5313	2.34921
	412221 proliferation-associated protein 2G4	1.3758	1.4331	0.4676	1.09217	0.541649	1.2479	6.245	9.5691	5.68733	4.18854	1.5207	1.3505	1.748	1.53973	0.199432	1.6748	0.4176	0.4496	0.847333	0.716786
	552033 peptidylprolyl isomerase B (cyclophilin B)	0.542	0	0.2221	0.2547	0.272467	0	4.6831	11.9405	5.5412	6.01632	5.3337	4.3181	4.0127	4.55483	0.691587	2.1016	1.5992	1.1027	1.60117	0.499453
	410241_all2iso ras-related protein Rab-10	0	0	0	0	0	0	10.5727	5.8236	5.46543	5.29544	0	0	0.1593	0.0531	0.0919719	0.6613	0	0	0.220433	0.381802
	102654520 putative uncharacterized protein DDB_G0282133	0	0	0	0	0	0	0	15.751	5.25033	9.09384	0	0	10.2155	3.40517	5.89792	0	0.9613	0	0.320433	0.555007
	406119 lambda crystallin-like protein	0	0	0	0	0	0.3327	6.5548	8.842	5.24317	4.40367	0.4736	0.5606	0	0.344733	0.3017	1.4532	1.474	0.716	1.2144	0.431752
	726030 transmembrane protein 214-A	0	0	0	0	0	0.419	6.2394	8.8296	5.16267	4.30744	0	0	0	0	0	2.8429	0.7371	0.4662	1.34873	1.30106
	726394 centrosomal protein of 290 kDa	0	0	0	0	0	0	0	15.4245	5.1415	8.90534	0	0	2.4519	0.8173	1.41561	0	8.4853	0	2.82843	4.89899
	551944 prohibitin-2	0.87	0	0.5867	0.485567	0.44373	0	6.147	8.7498	4.9656	4.49294	11.219	7.9753	12.0466	10.4136	2.15182	9.4728	7.8134	4.993	7.4264	2.26484
	409533_all3iso annexin B9-like a	1.3719	0.5149	1.1759	1.0209	0.449033	0.5528	3.8288	9.8302	4.73727	4.70495	12.5865	11.4561	14.1991	12.7472	1.37855	12.0079	9.9295	4.1603	8.69923	4.06588
	408412 protein l(2)37Cc	0.3525	0	0.3305	0.227667	0.197472	0	4.8307	8.9232	4.58463	4.46669	5.8673	3.806	6.9586	5.54397	1.60098	3.3346	4.3961	3.5657	3.76547	0.558234
	551446_all11iso RNA-binding protein lark	2.0814	1.0459	1.0168	1.38137	0.606421	0.5537	6.9521	6.0798	4.52853	3.46983	11.9668	11.8757	14.2641	12.7022	1.35341	6.9239	5.2432	2.3306	4.83257	2.32402
	724779 leucine-rich repeat-containing protein 15-like	0	0	0	0	0	0.8076	4.8018	6.8146	4.14133	3.05748	1.355	0.8222	1.2864	1.15453	0.289846	3.6318	1.8245	6.264	3.90677	2.23249
	409708_all5iso glucosylceramidase-like	0	0	0	0	0	0	3.4695	8.7004	4.05663	4.37982	0	0	0	0	0	0	0	0.9773	0.325767	0.564244
	550695 carnitine O-palmitoyltransferase 1_ liver isoform	0.6557	1.8079	0.5406	1.0014	0.700816	0	3.8559	8.0069	3.95427	4.00436	2.5923	3.271	3.8355	3.23293	0.622474	3.0554	1.1131	0	1.3895	1.54634
	406078 transferrin 1 precursor	0.8201	0	0.4255	0.4152	0.410147	0	1.5709	10.289	3.9533	5.54281	1.5516	1.5796	1.1718	1.43433	0.227791	2.8803	2.169	1.3282	2.12583	0.77695
	412543_all2iso uncharacterized protein LOC412543	4.4996	3.3817	4.1493	4.0102	0.571784	0	5.2053	6.5939	3.93307	3.47618	15.479	17.2434	19.5461	17.4228	2.03948	14.1529	10.4681	4.7407	9.78723	4.7429
	410960 myosin-IB	0	0	0	0	0	0	2.6138	9.0355	3.8831	4.64956	0	0	0	0	0	0	0	0	0	0
	552234 surfeit locus protein 4 homolog	0	0	0	0	0	0	6.9056	4.7319	3.87917	3.53089	0.588	0	0	0.196	0.339482	1.7135	0.5871	0	0.766867	0.87078
	102654987 ras-related protein Rab-1A	0.724	0.7176	0.5472	0.662933	0.100279	0.8788	4.0204	6.655	3.8514	2.89181	5.3783	3.2293	8.0087	5.53877	2.39374	5.9336	1.7089	2.3426	3.32837	2.27834
	410325 trifunctional enzyme subunit alpha_ mitochondrial	0.6741	1.1709	0.5303	0.791767	0.336119	0	4.5183	6.9011	3.80647	3.50519	5.5989	5.4611	7.1218	6.0606	0.921605	7.825	4.4345	1.8359	4.69847	3.00326
	411453 calpain-B	0	0	0	0	0	0	6.6736	4.7179	3.79717	3.43075	3.0028	1.3756	3.443	2.60713	1.08901	3.8952	1.2252	0	1.7068	1.99176
	408775_all17iso heterogeneous nuclear ribonucleoprotein Q	1.1344	0.3091	0.6849	0.709467	0.413198	0	5.5786	5.3397	3.63943	3.1541	4.7839	4.7201	6.2424	5.2488	0.861074	3.6725	2.3867	0.7264	2.26187	1.47701
	726625_all4iso 4-coumarate--CoA ligase 1-like	0	0	0	0	0	0	5.4369	5.4741	3.637	3.14979	0	0	0	0	0	1.2924	0.361	0	0.551133	0.666849
	677673 odorant binding protein 14 precursor	0	0	0	0	0	0	5.2639	5.4963	3.58673	3.10837	0	0	0	0	0	0	0.579	0.8087	0.462567	0.416733
	409364 CD2-associated protein	0	0	0	0	0	0	4.2806	6.1446	3.47507	3.15051	3.1153	0	0	1.03843	1.79862	5.2127	1.7508	0	2.32117	2.65274
	408936_all8iso RNA-binding protein squid	0.9504	0.9524	1.1832	1.02867	0.133834	0.5842	4.687	5.0859	3.45237	2.4919	7.5865	6.9735	7.807	7.45567	0.431878	3.6682	3.9566	3.9823	3.86903	0.174401
	725057 coatomer subunit beta	0	0	0	0	0	0	3.9365	6.1546	3.3637	3.11703	0.9064	1.0341	0.7732	0.904567	0.13046	1.2707	0.6787	0	0.6498	0.635843
	107964667_all2iso uncharacterized protein LOC107964667	0	0	0	0	0	0	0	9.7978	3.26593	5.65676	2.1645	0	0	0.7215	1.24967	0	2.2412	0	0.747067	1.29396
	409990 coatomer subunit beta'	0	0	0	0	0	0	3.9884	5.804	3.26413	2.96901	3.1289	0.9841	1.6876	1.93353	1.09335	0	0	0	0	0
	102655603 transmembrane emp24 domain-containing protein 7-like	0	0	0	0	0	0	2.5722	7.0913	3.22117	3.58992	0	0	0	0	0	0	0.8332	0	0.277733	0.481048
	725076 CCHC-type zinc finger protein CG3800	0.6802	0	0	0.226733	0.392714	0	5.1976	4.3884	3.19533	2.79666	2.6604	1.5134	2.9045	2.35943	0.742782	1.4334	1.0936	0	0.842333	0.749006
	411417_all2iso 3-oxoacyl-[acyl-carrier-protein] reductase FabG-like all 2 isoforms	0	0	0	0	0	0	3.0923	6.2888	3.12703	3.14454	0	0.7699	0	0.256633	0.444502	0	0.4868	0.6352	0.374	0.332284
	551775 trifunctional enzyme subunit beta_ mitochondrial	0.5075	0.502	0.3268	0.445433	0.102776	0	3.5164	5.6806	3.06567	2.867	3.3804	3.0015	4.7974	3.72643	0.946635	4.5015	2.6779	1.0444	2.74127	1.72942
	410398_all6iso insulin-like growth factor 2 mRNA-binding protein 1	0.6462	0.7659	0.383	0.598367	0.19588	0.8056	3.563	4.7178	3.0288	2.01006	0.9357	0.5522	1.075	0.8543	0.270739	0.9507	0.3618	0	0.4375	0.479849
	552071 pentatricopeptide repeat-containing protein 2_ mitochondrial-like	0.7082	0.4917	0.6082	0.6027	0.108355	0.4584	4.343	4.2645	3.02197	2.22046	8.6366	5.4487	12.0285	8.7046	3.29043	7.3894	2.3975	1.826	3.87097	3.06042
	409341 lysosomal aspartic protease	1.4251	1.6558	1.3285	1.4698	0.168166	1.0111	2.7583	5.2889	3.01943	2.15082	6.9464	5.9354	5.9093	6.2637	0.59138	4.9849	2.9222	1.8823	3.26313	1.57915
	413207 Na(+)/H(+) exchange regulatory cofactor NHE-RF1	0	0	0	0	0	0	3.8471	5.1979	3.015	2.697	1.933	1.369	1.5177	1.60657	0.292313	0	0.9611	0.5439	0.501667	0.48194
	410371_all7iso calcium-transporting ATPase sarcoplasmic/endoplasmic reticulum type	0.4992	0	0.2482	0.249133	0.249601	0	2.7127	6.32	3.0109	3.17054	17.7334	6.9964	28.595	17.7749	10.7994	43.4541	8.92	3.4873	18.6205	21.6774
	552381 neutral and basic amino acid transport protein rBAT	0	0	0	0	0	0	4.5356	4.4969	3.01083	2.60753	4.7945	3.4406	5.0224	4.41917	0.85509	6.5434	4.0696	1.9206	4.17787	2.3133
	550885_all3iso nicotinate phosphoribosyltransferase	0.3788	0	0	0.126267	0.2187	0	3.7615	5.1397	2.96707	2.66035	0	0	0	0	0	1.0729	2.6049	1.3294	1.66907	0.82054
	413394 vesicle-trafficking protein SEC22b-B	0	0	0	0	0	0.4496	3.2894	5.1119	2.9503	2.34957	0	0	0	0	0	0	0	0	0	0
	552075 saccharopine dehydrogenase-like oxidoreductase	0.6493	1.0062	0.4187	0.6914	0.296004	0	3.0626	5.6811	2.91457	2.84344	4.2861	5.0791	5.0717	4.8123	0.455718	4.6734	3.0016	1.7897	3.1549	1.44795
	551968 aldose reductase-like	0.2681	0	0	0.0893667	0.154788	0	2.5433	6.184	2.9091	3.10819	5.0035	3.0514	2.4366	3.49717	1.34025	2.3557	2.6303	2.2322	2.40607	0.203773
	409180 4-hydroxybutyrate coenzyme A transferase-like	0.3294	0.5171	0.2415	0.362667	0.140779	0	2.8079	5.8676	2.89183	2.9347	7.943	6.6187	7.3333	7.29833	0.662842	10.1533	7.187	4.9054	7.41523	2.63138
	408276 ATP-dependent RNA helicase bel	0	0	0.4076	0.135867	0.235328	0	3.0407	5.4826	2.8411	2.74674	7.4817	5.309	0.4915	4.4274	3.57752	11.7323	4.5615	0	5.43127	5.91431
	408904 non-specific lipid-transfer protein	1.9754	1.697	0.9715	1.54797	0.518278	0.7737	2.451	5.2867	2.83713	2.28114	4.4827	4.5527	6.4924	5.17593	1.14063	4.6249	2.8139	0.6906	2.7098	1.96921
	410032_all3iso thioredoxin reductase 1	0	0.2676	0.1907	0.152767	0.137774	0	2.7953	5.6618	2.81903	2.83097	3.7202	3.0885	2.8233	3.21067	0.460761	3.7503	2.534	1.0453	2.4432	1.35478
	550806 coatomer subunit alpha	0	0	0	0	0	0	3.7186	4.7235	2.81403	2.48828	1.1436	1.6306	0	0.924733	0.837043	2.3448	0	0	0.7816	1.35377
	412799_all4iso moesin/ezrin/radixin homolog 1	0	0	0	0	0	0.3054	1.5131	6.589	2.8025	3.33434	1.8063	1.2035	3.9242	2.31133	1.42893	4.9177	1.8974	0.7903	2.53513	2.13633
	409150 probable enoyl-CoA hydratase_ mitochondrial	0.336	0	0	0.112	0.19399	0	2.924	5.2882	2.7374	2.64903	2.0749	2.0103	3.7116	2.59893	0.964139	3.3976	2.049	1.2995	2.2487	1.06321
	412083_all2iso coatomer subunit gamma	0	0	0	0	0	1.0032	2.6584	4.5477	2.73643	1.77354	1.4328	1.3925	6.9263	3.25053	3.18337	2.7957	0.711	1.1582	1.55497	1.09753
	412458 farnesol dehydrogenase-like c	0	0	0	0	0	0.718	0.2972	7.141	2.71873	3.83557	2.1723	0.6067	0	0.926333	1.12087	3.1564	1.2142	1.0416	1.80407	1.17433
	409329 mannose-1-phosphate guanyltransferase beta	0	0	0	0	0	0	2.3725	5.6329	2.66847	2.82809	0	0	0	0	0	1.0443	0.3652	0	0.469833	0.529954
	551896 transcription factor E2F4	0	0	0	0	0	0	1.69	6.2008	2.63027	3.20555	0	0	0	0	0	0	0	0	0	0
	411255 thioredoxin domain-containing protein	0.3892	0.603	0.4727	0.4883	0.10775	0	2.459	5.4256	2.6282	2.71675	2.4788	2.3863	3.7904	2.88517	0.785318	3.2518	1.0621	0.7442	1.68603	1.36528
	409410 plasminogen activator inhibitor 1 RNA-binding protein-like	0.7774	0	0	0.259133	0.448832	0	3.981	3.8901	2.6237	2.27265	1.379	1.0388	1.8547	1.42417	0.409821	0	0	0	0	0
	552346 coatomer subunit delta	0	0	0	0	0	0	3.1506	4.3635	2.5047	2.25232	0	0	0	0	0	0	0	0	0	0
	551975 peroxiredoxin-like protein	0	0	0	0	0	0	3.7939	3.7139	2.5026	2.16768	0	0.3954	0	0.1318	0.228284	3.3612	3.9827	2.7253	3.3564	0.628714
	411014 malate dehydrogenase_ cytoplasmic	0.2366	0	0	0.0788667	0.136601	0	2.6663	4.6946	2.45363	2.35451	2.9531	1.7725	2.5291	2.41823	0.598057	3.3613	2.4196	1.794	2.52497	0.788945
	412069_all5iso UTP--glucose-1-phosphate uridylyltransferase	0.395	0	0	0.131667	0.228053	0	1.2447	6.03	2.4249	3.18353	1.6249	1.2047	1.9129	1.58083	0.356151	6.2998	1.0821	0.8102	2.7307	3.09392
	413222_all3iso lamin Dm0	0.4034	0	0	0.134467	0.232903	1.4104	2.7742	3.0332	2.40593	0.871829	6.8503	6.0876	9.7299	7.55593	1.92094	5.6494	4.6185	1.7414	4.0031	2.02538
	410516 cytosolic Fe-S cluster assembly factor NUBP2 homolog	0	0	0	0	0	0	2.2218	4.9615	2.39443	2.48525	2.849	1.8768	2.3902	2.372	0.486355	2.3151	1.4144	0.2325	1.32067	1.04446
	725555 eukaryotic peptide chain release factor subunit 1	0	0	0	0	0	0	3.596	3.5675	2.38783	2.06797	0.6755	0	0	0.225167	0.39	0	0	0	0	0
	102655329_all5iso 14-3-3 protein zeta	0	0	0.1899	0.0633	0.109639	0	3.3491	3.8058	2.38497	2.07803	8.0394	3.9775	5.6399	5.8856	2.04207	2.8468	6.0032	3.9449	4.26497	1.60236
	552429 peroxiredoxin-5_ mitochondrial	0	0	0	0	0	0.3228	1.58	5.0586	2.32047	2.4532	1.6136	0.9894	0	0.867667	0.813659	2.699	3.9438	3.2095	3.2841	0.625744
	409666_all5iso ABC transporter G family member 20	0	0	0	0	0	0	2.2565	4.6407	2.29907	2.32064	0	0	0.5003	0.166767	0.288848	0	0.4273	0	0.142433	0.246702
	102655185 uncharacterized protein LOC102655185	4.6267	2.1927	0.9944	2.6046	1.85085	0	3.2192	3.6495	2.28957	1.99446	0	0	0	0	0	0.5514	0	0	0.1838	0.318351
	408567 medium-chain specific acyl-CoA dehydrogenase_ mitochondrial	0.4763	0	0.3296	0.268633	0.243933	0	2.11	4.7328	2.28093	2.37103	1.4633	1.8307	1.868	1.72067	0.223665	1.4224	1.2018	0.3956	1.0066	0.540515
	550749_all4iso C-1-tetrahydrofolate synthase_ cytoplasmic	0	0	0	0	0	0	3.5783	3.1885	2.2556	1.96311	0	0	0	0	0	0	0	0	0	0
	408540_all2iso thioredoxin peroxidase 3	0	0	0	0	0	0	1.438	5.3285	2.2555	2.75671	4.4285	3.6984	4.8292	4.3187	0.57334	5.9375	4.4966	3.408	4.61403	1.26883
	725562 uncharacterized protein LOC725562	0	0	0	0	0	0	0	6.6856	2.22853	3.85993	0	0	0	0	0	0	7.291	0	2.43033	4.20946
	408742 fatty-acid amide hydrolase 2-B	0	0	0	0	0	0	2.4961	4.0135	2.16987	2.02654	0	0	0	0	0	1.1399	0.5921	0.4195	0.717167	0.376132
	551157_all4iso nascent polypeptide-associated complex subunit alpha	0.6321	0	0	0.2107	0.364943	0	3.1272	3.2054	2.11087	1.82848	0.6747	1.006	1.755	1.14523	0.553445	0	0.8622	0.7291	0.530433	0.464164
	725718 cofilin/actin-depolymerizing factor homolog	0	0	0	0	0	0	2.3099	3.8397	2.04987	1.93301	13.0839	8.9717	12.4342	11.4966	2.21063	5.7993	5.3173	3.6258	4.91413	1.14146
	413762 complement component 1 Q subcomponent-binding protein_ mitochondrial	0.5545	0	0.2498	0.2681	0.277703	0	3.139	2.9811	2.04003	1.76848	7.9082	4.3245	8.7829	7.0052	2.36239	5.9791	3.7908	2.775	4.18163	1.63741
	409934 vesicle-associated membrane protein-associated protein B	0	0	0	0	0	0	3.2944	2.6509	1.98177	1.74616	0.9101	0.6725	0.9928	0.858467	0.166275	2.5483	2.246	1.7653	2.18653	0.394873
	409571 Golgi reassembly-stacking protein 2	0	0	0	0	0	0	2.6472	3.1427	1.92997	1.68966	0	0	0	0	0	0	0	0	0	0
	413000 proton-coupled amino acid transporter 1	0	0	0	0	0	0	3.2117	2.3787	1.86347	1.66669	0	0	0	0	0	0.9792	0	0	0.3264	0.565341
	551710 electron transfer flavoprotein subunit alpha_ mitochondrial	0.3361	0.3624	0.2383	0.312267	0.0653928	0	2.0147	3.5733	1.86267	1.79149	1.5891	1.7384	1.4935	1.607	0.123427	2.3383	1.3226	0.6885	1.4498	0.832223
	725623 heparanase-like	0	0	0	0	0	0	0	5.5753	1.85843	3.2189	2.1411	0	3.1259	1.75567	1.5982	0	0	0	0	0
	409459_all2iso lon protease homolog_ mitochondrial	0	0	0	0	0	0	0.8377	4.7327	1.8568	2.52558	2.5572	1.4442	4.7269	2.90943	1.66946	2.514	2.7892	2.1355	2.47957	0.328208
	503505_all2iso venom protein 2	0.6816	0	0	0.2272	0.393522	0	2.9294	2.6194	1.8496	1.60928	0	0	0	0	0	0	0	0.7091	0.236367	0.409399
	550686 ATP-citrate synthase_ cytoplasmic	0	0	0	0	0	0	2.1575	3.3623	1.83993	1.7035	4.173	4.4654	3.3028	3.9804	0.604757	3.913	2.6989	1.2005	2.60413	1.35873
	409870 minor histocompatibility antigen H13	0	0	0	0	0	0	2.0877	3.4308	1.8395	1.72881	0	0	0	0	0	1.1001	0	0.2336	0.444567	0.579599
	412414 FAS-associated factor 2	0	0	0	0	0	0	0.6039	4.8064	1.80343	2.61812	0	0	0	0	0	0	0	0	0	0
	412232 dipeptidyl peptidase 3	0.2246	0	0	0.0748667	0.129673	0	2.0023	3.3671	1.7898	1.69358	2.4898	1.0858	2.1526	1.9094	0.732915	1.2099	0.5014	0	0.570433	0.607897
	443552 catalase	0.2921	0	0.2375	0.176533	0.155301	0	1.1836	4.1302	1.77127	2.12689	1.6816	1.5324	15.4648	6.22627	8.00115	2.5056	0.9874	0.3166	1.26987	1.1215
	413805 H/ACA ribonucleoprotein complex subunit 4	0.4614	0.3542	0	0.271867	0.241468	0	2.2763	3.0314	1.76923	1.57803	5.0106	2.7274	0.8568	2.86493	2.08031	0	0	0	0	0
	552019_all4iso rootletin	0	0	0	0	0	0	0	5.248	1.74933	3.02993	0	0	13.9098	4.6366	8.03083	0	0	0	0	0
	552717_all2iso hydroxysteroid dehydrogenase-like protein 2	0.467	0	0.2882	0.251733	0.235626	0	1.5165	3.7014	1.7393	1.86073	1.3917	1.0383	0.9535	1.12783	0.232416	1.231	1.1293	0.7238	1.02803	0.268336
	409004_all2iso ras-related protein Rab6	0	0	0	0	0	0	3.9035	1.2379	1.7138	1.99479	3.5577	5.2725	4.6009	4.47703	0.864084	2.6534	1.3392	2.7332	2.24193	0.782808
	410280 GTP-binding nuclear protein Ran	0	0	0	0	0	0	2.2367	2.8308	1.68917	1.49272	2.4242	1.594	2.3535	2.1239	0.460266	1.0917	1.217	0.6654	0.991367	0.289164
	724293 yellow-x1	0.4598	0.7314	0.9177	0.702967	0.23027	0	4.0776	0.9681	1.6819	2.13045	3.1783	2.6462	4.6598	3.49477	1.04344	3.6873	3.1328	1.2998	2.70663	1.2495
	724477_all2iso vitamin K-dependent protein C	1.6774	2.7249	2.4854	2.2959	0.548859	0.4274	1.7638	2.8363	1.67583	1.20686	0	0	0	0	0	0	0	0	0	0
	550734 thioredoxin-like protein 1	0.3328	0	0	0.110933	0.192142	0	1.8552	3.1564	1.67053	1.58628	2.356	1.9848	2.6766	2.33913	0.346208	2.1573	1.256	0.83	1.41443	0.677685
	552191_all2iso endoplasmic reticulum resident protein 44	0	0	0	0	0	0	1.0903	3.8974	1.66257	2.01073	0	0	0	0	0	0	0	0	0	0
	409451 thioredoxin-2	0	0	0	0	0	0	2.3579	2.6178	1.65857	1.44223	1.9084	1.1302	1.7103	1.58297	0.404424	0.9446	1.263	0	0.735867	0.656863
	406155 phenoloxidase subunit A3	0	0	0	0	0	0	1.3333	3.5857	1.63967	1.81238	0	0.1278	0	0.0426	0.0737854	0	0	0	0	0
	413435 mannose-1-phosphate guanyltransferase alpha-A	0	0	0	0	0	0	1.9322	2.9103	1.61417	1.48099	0	0	0	0	0	0	0	0	0	0
	551235 ATP-binding cassette sub-family E member 1	0	0	0	0	0	0	1.8292	2.9084	1.5792	1.47023	0	0	0	0	0	0	0	0	0	0
	409789_all2iso uncharacterized peptidase C1-like protein F26E4.3	0.4949	0	0	0.164967	0.285731	0	1.9032	2.7693	1.5575	1.41665	2.5759	2.8351	3.3522	2.92107	0.395225	6.2373	3.844	0.8947	3.65867	2.67612
	408967_all8iso calcium-binding mitochondrial carrier protein Aralar1	0	0	0	0	0	0	1.9427	2.6943	1.54567	1.39034	1.5009	1.2479	1.5468	1.43187	0.160964	4.0603	1.9147	0.7809	2.25197	1.66551
	410258 selenide_ water dikinase	0.5738	0	0.1448	0.239533	0.2984	0	2.0284	2.5995	1.54263	1.36614	2.9797	2.4463	3.0528	2.82627	0.331084	3.8857	2.1694	1.0103	2.35513	1.44667
	410635_all2iso fumarylacetoacetate hydrolase domain-containing protein 2A	0	0	0	0	0	0	1.5692	3.0511	1.5401	1.52576	1.2306	0.9336	1.7296	1.29793	0.402249	2.5386	1.0737	1.3159	1.64273	0.785238
	551992_all2iso rRNA 2'-O-methyltransferase fibrillarin	0.4233	0.9005	0.7185	0.680767	0.240827	0	2.0164	2.5508	1.5224	1.34524	0.8084	0.9262	1.167	0.9672	0.182782	1.0865	0.6075	0.5189	0.737633	0.305358
	409026 transmembrane emp24 domain-containing protein bai	0	0	0	0	0	0	1.6835	2.8835	1.52233	1.44849	0	0	0	0	0	0	0	0	0	0
	551276 isocitrate dehydrogenase [NADP] cytoplasmic	0.3073	1.0164	0.2844	0.536033	0.416167	0	1.4957	3.0573	1.51767	1.52877	4.2858	4.0111	4.4518	4.24957	0.222573	4.0188	4.0509	2.3964	3.4887	0.946096
	410769_all2iso puromycin-sensitive aminopeptidase	0	0	0	0	0	0	1.6107	2.9014	1.50403	1.45364	2.7902	3.8917	2.5998	3.0939	0.697443	4.7639	1.5392	0.6696	2.32423	2.15709
	107965695 scavenger receptor class B member 1-like	0	0	0	0	0	0	1.15	3.3513	1.50043	1.70291	0	0	0	0	0	1.5463	1.1243	0	0.8902	0.799289
	551882 protein deglycase DJ-1-like	0	0	0	0	0	0	1.1474	3.3314	1.49293	1.69237	0	0.6665	0	0.222167	0.384804	0	1.5656	0.6637	0.7431	0.785814
	726399_all8iso transcriptional activator protein Pur-beta	0	0	0	0	0	0	2.7797	1.609	1.4629	1.3956	1.1106	0.9808	1.3098	1.13373	0.165715	0.9391	0.7958	0.7617	0.8322	0.0941351
	409515_all6iso long-chain-fatty-acid--CoA ligase 4	0.2531	0	0	0.0843667	0.146127	0	1.7816	2.541	1.44087	1.30432	2.9771	2.52	2.8242	2.77377	0.232686	4.8138	3.9359	2.4803	3.74333	1.17861
	552493 estradiol 17-beta-dehydrogenase 8	0	0	0	0	0	0	1.7375	2.5628	1.43343	1.30818	0	0	0	0	0	0	0	0	0	0
	409961_all4iso heterogeneous nuclear ribonucleoprotein 27C	0.2254	0	0.5145	0.246633	0.257906	0	1.7952	2.5016	1.43227	1.28969	2.5443	2.2766	2.6829	2.50127	0.20654	1.3201	1.4867	1.1856	1.3308	0.150835
	552707 protein CDV3 homolog	0	0	0	0	0	0	0.4947	3.7871	1.42727	2.05859	0	0	0	0	0	0	0	0	0	0
	411662 probable trans-2-enoyl-CoA reductase_ mitochondrial	0	0	0.1801	0.0600333	0.103981	0	1.5264	2.7539	1.42677	1.37965	2.8247	1.6485	2.4394	2.3042	0.599642	2.7086	2.578	3.6043	2.96363	0.558663
	550914 DNA ligase 1-like	0	0	0	0	0	0	2.2526	2.026	1.4262	1.24031	0	0	0	0	0	0	0	0	0	0
	725343 alkyldihydroxyacetonephosphate synthase	0	0	0	0	0	0	4.2153	0	1.4051	2.4337	0.6783	0	1.508	0.728767	0.755266	3.7963	2.9713	0.3183	2.36197	1.8173
	551603 ras-related protein Rab-11A	0.3165	0.4136	0	0.243367	0.216281	0	1.505	2.6275	1.3775	1.31838	3.3646	2.6442	3.0206	3.0098	0.360321	2.9837	1.88	0.4711	1.77827	1.25939
	411577 protein argonaute-2	0	0	0	0	0	0	1.4852	2.6462	1.37713	1.32641	0	0	0	0	0	0	0	0	0	0
	411083_all9iso sodium/potassium-transporting ATPase subunit alpha	0.3093	0	0.1481	0.152467	0.154696	0	1.0617	3.0439	1.36853	1.54497	22.2849	20.4666	21.2257	21.3257	0.913268	32.4077	25.0134	11.4787	22.9666	10.6136
	411260 ras-related protein Rab-27A	0	0	0	0	0	0	1.6924	2.3748	1.35573	1.22267	0	0	0	0	0	0	0	0	0	0
	409517 digestive cysteine proteinase 1	0	0	0.3392	0.113067	0.195837	0	2.8443	1.2026	1.34897	1.42779	1.6393	1.9469	2.3921	1.99277	0.37849	0	1.1543	0.443	0.532433	0.582324
	409495 lysosome-associated membrane glycoprotein 1	0	0	0	0	0	0	0.372	3.6492	1.3404	2.00811	0	0	0	0	0	0	0	0	0	0
	413128_all3iso ferric-chelate reductase 1 homolog	0	0	0	0	0	0	1.5492	2.4606	1.3366	1.244	0	0	0	0	0	0	0	0	0	0
	410306 ADP-ribosylation factor 2	0	0	0	0	0	0	1.7861	2.2213	1.3358	1.17712	0.6498	3.6722	1.1578	1.8266	1.61839	1.0067	0.2836	0.3022	0.530833	0.412218
	408689_all3iso fatty acid binding protein	0.5193	0	0.4159	0.311733	0.274875	0	0.9777	2.9523	1.31	1.50394	18.5466	14.5743	17.2708	16.7972	2.02805	8.0177	6.9926	3.1405	6.05027	2.57153
	411765 rab GDP dissociation inhibitor beta	0.2562	0.2534	0.3437	0.284433	0.0513455	0	1.4257	2.4783	1.30133	1.24382	8.9367	7.7507	6.7801	7.8225	1.08009	8.0258	5.1246	2.8626	5.33767	2.58819
	100578311_all3iso UMP-CMP kinase	0	0	0	0	0	0	1.2593	2.6412	1.30017	1.32107	0.9624	0.5085	0.7198	0.730233	0.22713	1.5917	1.0979	0.7911	1.16023	0.403923
	408951 14-3-3 protein epsilon	0	0	0	0	0	0	1.8237	2.0387	1.28747	1.12015	4.8205	3.205	3.1464	3.72397	0.950078	1.7226	3.9133	3.1205	2.9188	1.10919
	410380_all2iso membrane metallo-endopeptidase-like 1	0.385	0	0.4764	0.287133	0.252829	0	0.9149	2.9319	1.28227	1.50008	0	0.6711	0	0.2237	0.38746	1.4684	1.0449	0	0.837767	0.755796
	726445 glycerol-3-phosphate dehydrogenase_ cytosolic	0	0	0	0	0	0	0.8502	2.9438	1.26467	1.51503	1.9412	1.6432	1.8042	1.7962	0.149161	5.098	3.3659	2.7262	3.73003	1.22711
	413486_all2iso cytochrome b5-like	0	0	0	0	0	0	1.0924	2.6884	1.26027	1.35204	0.7747	1.4553	1.8892	1.37307	0.561782	0	0	0	0	0
	409986 peroxisomal multifunctional enzyme type 2-like	1.9089	0.3196	0.262	0.830167	0.934654	0	1.3565	2.3936	1.25003	1.20035	1.4446	3.1334	2.8035	2.4605	0.895125	4.1099	1.7258	0.5919	2.14253	1.79564
	409390_all2iso cAMP-dependent protein kinase type II regulatory subunit	0	0	0	0	0	0	1.3545	2.3257	1.22673	1.1681	5.3458	5.3651	5.0623	5.25773	0.169525	8.8356	3.7098	4.7774	5.77427	2.7044
	552046_all2iso zinc finger RNA-binding protein	0.4938	0	0.2986	0.264133	0.248698	0	1.4937	2.1781	1.22393	1.11383	1.8866	1.6094	2.0183	1.8381	0.20872	0	0	0	0	0
	724919 mitochondrial amidoxime reducing component 2-like	0	0	0	0	0	0	1.4021	2.2284	1.21017	1.12653	0.6604	0.9013	0	0.520567	0.466637	0.844	0.8384	0	0.5608	0.485675
	725626 RNA-binding protein squid-like	0	0	0	0	0	0	1.8694	1.7314	1.20027	1.04175	1.1305	1.0149	1.7181	1.28783	0.377078	0	0.8052	0.7433	0.516167	0.448084
	412323 stomatin-like protein 2_ mitochondrial	0	0	0	0	0	0	1.5648	2.0214	1.1954	1.06012	1.3332	2.3042	3.4875	2.37497	1.07889	1.0377	0.803	0.6241	0.8216	0.207426
	410681_all2iso regulator of chromosome condensation 1	0	0	0	0	0	0	0.4843	3.0271	1.17047	1.62602	0	0	0	0	0	0	0	0	0	0
	413943 eukaryotic peptide chain release factor GTP-binding subunit ERF3A	0	0	0	0	0	0	1.4227	2.0772	1.16663	1.06201	0	0	0	0	0	0	0	0	0	0
	412287_all3iso peptidyl-prolyl cis-trans isomerase FKBP4	0	0	0	0	0	0.4663	0.9499	2.0549	1.15703	0.814304	3.1603	2.3762	2.8703	2.80227	0.396453	0.7601	0.7381	0.7369	0.745033	0.0130619
	409115 dolichol-phosphate mannosyltransferase	0	0	0	0	0	0	0.951	2.4846	1.1452	1.25363	0	0	0	0	0	0	0.2197	0.2475	0.155733	0.135583
	551554 ras-related protein Rac1	0	0	0	0	0	0	1.296	2.1197	1.13857	1.06858	2.1441	1.0932	1.965	1.7341	0.562213	1.7777	1.189	0	0.9889	0.905585
	409486_all7iso RNA-binding protein 4.1-like	0.4978	0.5619	0.3265	0.462067	0.1217	0.5349	1.4027	1.4252	1.12093	0.507644	1.5945	1.3676	14.4069	5.78967	7.46361	0.9185	0.8969	0	0.605133	0.524172
	410056_all2iso serine/threonine-protein phosphatase 4 regulatory subunit 3	0	0	0	0	0	0	0	3.357	1.119	1.93816	0	0	0.7111	0.237033	0.410554	0	3.093	0	1.031	1.78574
	725548 protein FAM151B	0	0	0	0	0	0	2.5472	0.7392	1.09547	1.31044	10.9588	7.8059	7.3758	8.7135	1.95634	2.8319	10.4824	0.6944	4.66957	5.14626
	724838 uncharacterized protein LOC724838	0	0	0	0	0	0	1.1104	2.1552	1.08853	1.07777	0	1.1216	1.1947	0.7721	0.669656	4.2449	4.0907	1.1935	3.17637	1.71894
	412884 AP-1 complex subunit gamma-1	0	0	0	0	0	0	1.1889	2.0648	1.08457	1.03635	0	0	0	0	0	0	0.579	0	0.193	0.334286
	552515 ATP-dependent RNA helicase WM6	0.4189	0	0.2322	0.217033	0.209861	0	1.2996	1.9505	1.08337	0.993066	3.7653	3.7404	4.7136	4.0731	0.554829	1.9413	1.8495	0.7638	1.5182	0.65494
	409902 liprin-alpha-1	0	0	0	0	0	0	0	3.2416	1.08053	1.87154	0	0	1.0375	0.345833	0.599001	0	0.8925	0	0.2975	0.515285
	411813_all2iso NADP-dependent malic enzyme a	0	0	0	0	0	0	0	3.2366	1.07887	1.86865	2.8922	1.9334	2.2982	2.3746	0.483944	2.7147	1.7387	0.8834	1.77893	0.916313
	726199 tumor protein D53 homolog	0	0	0	0	0	0	1.7025	1.5225	1.075	0.935317	0	0	0	0	0	0	0	0	0	0
	551523 adenylate kinase	0	0	0	0	0	0	1.7929	1.407	1.06663	0.943668	1.3051	1.8784	1.2447	1.47607	0.349737	6.7413	2.1033	0.2718	3.0388	3.33466
	552166 AFG3-like protein 2	0.549	1.0466	0.3056	0.633733	0.377697	0	1.4063	1.7663	1.05753	0.933372	5.2632	4.0306	7.5212	5.605	1.77022	5.7809	3.4254	1.0187	3.40833	2.38115
	724901 bleomycin hydrolase	0	0	0	0	0	0	0.8811	2.2853	1.05547	1.15258	0.9363	0.7342	0.8722	0.847567	0.103277	1.3771	0.5191	0.4296	0.775267	0.523121
	100577145 sulfide:quinone oxidoreductase_ mitochondrial	0	0	0	0	0	0	1.174	1.9907	1.0549	1.00068	3.7886	2.4915	3.2802	3.18677	0.653578	4.3268	2.8309	1.4497	2.86913	1.43893
	414042 glutamic acid-rich protein-like	0.4054	0	0.2147	0.2067	0.202818	0	0.8703	2.2661	1.04547	1.14316	3.8471	3.0084	3.9545	3.60333	0.518018	0	0	0	0	0
	409126 ras-related protein Rab-2	0	0	0	0	0	0	1.2618	1.8538	1.03853	0.946852	3.6156	3.1609	3.0422	3.2729	0.302663	2.5483	1.4345	1.567	1.84993	0.608421
	726115 D-2-hydroxyglutarate dehydrogenase_ mitochondrial	0	0	0	0	0	0	0.4074	2.7003	1.0359	1.45573	0.8061	0	0	0.2687	0.465402	0	0	0	0	0
	725146 very-long-chain enoyl-CoA reductase	0	0	0	0	0	0	1.37	1.7155	1.0285	0.907305	0	0	0	0	0	0	0	0	0	0
	408694_all2iso plastin-2	0	0	0	0	0	0	0.9716	2.0984	1.02333	1.05016	1.5852	1.1498	0	0.911667	0.81899	0	0	0	0	0
	413266 obg-like ATPase 1	0	0	0	0	0	0	1.4857	1.5825	1.02273	0.887034	0.8406	0.6562	6.299	2.5986	3.20597	0	0	0	0	0
	494523_all3iso glutathione peroxidase-like 1	0	0	0	0	0	0	0.9817	2.076	1.01923	1.03851	0.8756	0.6353	0.7601	0.757	0.12018	1.2431	0.944	1.6275	1.27153	0.342636
	411969_all3iso heterogeneous nuclear ribonucleoprotein M	0.439	0	0.296	0.245	0.2239	0	1.1636	1.8862	1.0166	0.951653	2.329	2.6723	3.3978	2.7997	0.545671	1.354	1.1439	0	0.832633	0.728693
	412806 vesicle transport protein GOT1B	0	0	0	0	0	0	1.1759	1.8416	1.00583	0.932505	0	0	0	0	0	0	0	0	0	0
	100576326_all5iso trypsin-7 a	0	0	0	0	0	0.3691	1.126	1.482	0.992367	0.568357	0	0	0	0	0	0	0	0	0	0
	107965192 coatomer subunit epsilon	0	0	0	0	0	0	1.0662	1.8942	0.9868	0.949593	0	0	0	0	0	0.9894	0.3442	0	0.444533	0.502273
	726040_all3iso 4-coumarate--CoA ligase 1	0	0	0	0	0	0	0	2.9508	0.9836	1.70365	0	1.3463	0	0.448767	0.777287	0	0	0	0	0
	725238 histone H1-like	0	0	0.3319	0.110633	0.191623	0	0.7934	2.1097	0.9677	1.0656	1.1297	0	0	0.376567	0.652233	1.1091	0.5014	0	0.536833	0.555398
	726187 AP-1 complex subunit beta-1	0	0	0	0	0	0	1.4555	1.4037	0.953067	0.825786	3.4425	2.4988	2.5191	2.82013	0.539081	2.5207	2.0674	1.6557	2.08127	0.432667
	100578005 nucleolar protein 56	0	0	0	0	0	0	1.6621	1.1811	0.947733	0.855271	0	0	0	0	0	0	0	0	0	0
	411285_all5iso muscle LIM protein 1-like all isoforms	0	0	0	0	0	0	1.0081	1.8125	0.9402	0.908156	16.3242	6.4704	22.1585	14.9844	7.92941	24.2652	5.3977	4.1271	11.2633	11.2779
	409055_all3iso V-type proton ATPase subunit H	0	0	0	0	0	0	1.0814	1.7246	0.935333	0.871529	4.4217	2.0671	2.1318	2.87353	1.34114	3.9337	2.4332	0.9289	2.43193	1.5024
	408548_all7iso MICOS complex subunit MIC60	0	0	0	0	0	0	1.2897	1.5054	0.9317	0.814052	12.3167	3.0719	6.0644	7.151	4.71721	6.681	2.7088	1.3214	3.5704	2.78174
	409217_all3iso guanine nucleotide exchange factor DBS-like	0	0	0	0	0	0	0	2.7872	0.929067	1.60919	0	0	1.1752	0.391733	0.678502	0	0.7186	0	0.239533	0.414884
	727210 single-stranded DNA-binding protein_ mitochondrial	0	0	0	0	0	0	1.1755	1.5891	0.921533	0.82443	0	0	0	0	0	0	0.7483	0	0.249433	0.432031
	409910_all6iso ras-like GTP-binding protein Rho1	0	0	0	0	0	0	0.5955	2.1533	0.916267	1.11191	3.391	2.4675	2.9185	2.92567	0.461792	2.4248	1.7214	1.62	1.92207	0.438322
	411890 nucleolysin TIAR	0	0	0	0	0	0	0.8166	1.9302	0.9156	0.968901	0.5568	0.2748	0.7681	0.533233	0.247493	0	0	0	0	0
	551788 katanin p60 ATPase-containing subunit A-like 2	0	0	0	0	0	0	1.8255	0.9045	0.91	0.912762	5.1243	1.1779	0.1327	2.14497	2.63257	0.3176	0.3413	0	0.219633	0.190577
	724757 histone H4	0	0	0	0	0	0	1.2117	1.5063	0.906	0.798326	0	0.9297	1.0303	0.653333	0.568035	0.7683	0.6865	0	0.484933	0.421951
	552183 phosphatidylinositol transfer protein alpha isoform	0	0	0	0	0	0	1.1174	1.5614	0.892933	0.804538	1.509	0.4551	0.7421	0.902067	0.544856	1.0566	1.4453	2.1503	1.55073	0.55442
	726178_all2iso hrp65 protein-like	0.5164	0.445	0.3206	0.427333	0.0990883	0	1.2732	1.3813	0.884833	0.768192	6.9552	4.9548	5.3439	5.7513	1.0606	8.3835	2.135	0.9772	3.8319	3.98408
	551885 putative homeodomain transcription factor	0	0	0	0	0	0	0	2.6532	0.8844	1.53183	0	0	0	0	0	0	1.6927	0	0.564233	0.977281
	411892_all4iso V-type proton ATPase subunit C	0	0	0	0	0	0	0.851	1.7951	0.882033	0.897952	2.2481	1.0264	1.4673	1.5806	0.61868	2.0876	1.3976	2.4003	1.96183	0.513045
	409068_all5iso annexin B11-like all 5 iso	0.2821	0	0.3462	0.209433	0.184185	0	0.6644	1.9666	0.877	1.00039	2.3004	2.1659	2.7739	2.4134	0.319363	1.7437	1.0437	0.653	1.1468	0.552611
	725187 fatty acyl-CoA reductase CG8306-like	0	0	0	0	0	0	1.2519	1.3445	0.865467	0.750945	0	0	1.7816	0.593867	1.02861	0	0.5841	0.3498	0.3113	0.293947
	411789 protein krasavietz	0	0	0	0	0	0	0.8567	1.7335	0.8634	0.866769	0	0	0	0	0	0	0	0	0	0
	413614 ras-related protein Rab-14	0	0.497	0	0.165667	0.286943	0	0.5818	1.9815	0.854433	1.0185	1.5064	1.3304	0.9929	1.27657	0.260948	1.4908	0.5345	0.7227	0.916	0.506607
	412231 trans-1_2-dihydrobenzene-1_2-diol dehydrogenase-like	0	0	0	0	0	0	0.7538	1.7955	0.849767	0.901589	1.1463	1.3132	0	0.819833	0.714884	0	0	0	0	0
	552140 cleavage and polyadenylation specificity factor subunit 5	0	0	0	0	0	0	2.5139	0	0.837967	1.4514	0.2512	0.2618	0	0.171	0.148185	0	0	0	0	0
	410308 electron transfer flavoprotein subunit beta	0	0	0	0	0	0	0.9661	1.5365	0.8342	0.776696	0.6686	0	0.504	0.390867	0.348362	0	0	0	0	0
	413246 ras-like protein 3	0.1934	0	0	0.0644667	0.11166	0	0.9808	1.5063	0.829033	0.764532	9.5687	4.4456	5.4101	6.4748	2.72245	5.5675	4.145	1.4112	3.7079	2.11234
	552756 cathepsin L1	0.2414	0	0	0.0804667	0.139372	0	1.2216	1.2029	0.808167	0.699955	0.5402	0.3034	0	0.2812	0.270783	0	0	0	0	0
	410165_all5iso RNA-binding protein Nova-1	0	0	0	0	0	0	1.0181	1.392	0.803367	0.720416	2.106	1.3389	1.4083	1.61773	0.424273	0.5441	1.0754	0	0.539833	0.537713
	551279 zinc finger CCCH domain-containing protein 11A-like	0	0	0	0	0	0	1.0157	1.3897	0.8018	0.719119	0	0	0	0	0	0	0	0	0	0
	550663 putative oxidoreductase GLYR1 homolog	0.3737	0.6525	0.488	0.504733	0.140151	0.4985	0.8119	1.0938	0.8014	0.297789	1.5062	1.0541	1.3912	1.31717	0.234967	0.9653	0.6921	0.3265	0.6613	0.320512
	726088 serine/threonine-protein phosphatase 2A 65 kDa regulatory subunit A alpha	0	0	0	0	0	0	0.7802	1.579	0.7864	0.789518	5.438	4.475	5.2792	5.06407	0.516289	4.3001	2.6543	1.2909	2.74843	1.50681
	409404_all3iso aminoacyl tRNA synthase complex-interacting multifunctional protein 2	0	0	0	0	0	0	0.9433	1.4141	0.7858	0.720086	0	0	0	0	0	0	0	0	0	0
	551602 ras GTPase-activating protein-binding protein 2	0	0	0	0	0	0	0.9019	1.4536	0.785167	0.733797	1.1611	0.8419	2.723	1.57533	1.00664	0	0	0	0	0
	551329 ATPase family AAA domain-containing protein 3	2.8378	0	0	0.945933	1.6384	0	1.2756	1.0735	0.783033	0.685614	0.9485	0.6212	2.5277	1.3658	1.01946	0	0.4973	4.9473	1.81487	2.72414
	725679_all6iso sex-lethal homolog	0	0	0	0	0	0	0	2.3212	0.773733	1.34015	0.6811	0.9913	1.3394	1.00393	0.329332	0	0	0	0	0
	412212 apoptosis-inducing factor 1_ mitochondrial	0	0	0	0	0	0	1.0975	1.2149	0.7708	0.670108	1.5661	2.0492	1.1754	1.5969	0.437713	7.5743	1.8307	1.0255	3.47683	3.57128
	413935 nucleolar protein 58	0	0	0	0	0	0	1.4607	0.826	0.762233	0.732435	0	0	0	0	0	0	0	0	0	0
	552486 F-actin-capping protein subunit alpha	0	0	0	0	0	0	1.0745	1.2065	0.760333	0.661767	2.6929	1.4231	2.0942	2.07007	0.635244	2.3537	1.1615	1.0902	1.53513	0.709795
	413831 sorting nexin lst-4	0	0	0	0	0	0	1.1959	1.0786	0.758167	0.659206	0	0	0	0	0	0	0	0	0	0
	408284 mitochondrial import receptor subunit TOM40 homolog 1-like	0	0	0	0	0	0	0.9978	1.2721	0.756633	0.669463	1.4011	1.6378	5.9086	2.9825	2.53684	1.1436	0.5649	0.5371	0.748533	0.34242
	551771 methionine aminopeptidase 2	0	0	0	0	0	0	1.1587	1.1005	0.753067	0.652824	0	0	0	0	0	0	0	0	0	0
	409798 FABP-like protein	0	0	0	0	0	0	0.4297	1.8249	0.751533	0.954069	18.3419	11.6798	19.3058	16.4425	4.15268	11.8974	8.0852	12.7512	10.9113	2.4844
	408807 uncharacterized protein LOC408807	0	0	0	0	0	0	1.7285	0.5215	0.75	0.886616	0	0	0	0	0	1.6133	1.213	0.3604	1.06223	0.639912
	409264 ATPase ASNA1 homolog	0	0	0	0	0	0	0.658	1.5892	0.749067	0.798504	0.9062	0.7663	1.1282	0.933567	0.182495	1.0959	0.5076	0	0.5345	0.548445
	552082 vinculin	0	0	0	0	0	0	1.178	1.0474	0.7418	0.645728	2.3044	0.7786	2.1977	1.76023	0.851792	1.3907	0.6336	0.4679	0.830733	0.491972
	550886 atlastin	0	0	0	0	0	0	0.7338	1.4816	0.738467	0.740811	0	0	0	0	0	0.8449	0.3327	0	0.392533	0.425616
	411450 ATP-dependent RNA helicase DDX43	0	0	0	0	0	0	1.2691	0.9089	0.726	0.654021	0.8249	0.2054	2.2823	1.1042	1.06625	0	0.2921	0	0.0973667	0.168644
	409462 cyclin-dependent kinase 10	0.2331	0	0	0.0777	0.13458	0	0.9216	1.2514	0.724333	0.648603	1.2026	1.0571	1.8972	1.38563	0.448963	0	0.5348	0.3291	0.287967	0.269762
	726816 ruvB-like 2	0	0	0	0	0	0	0.9083	1.2611	0.723133	0.650621	3.1917	0.8783	5.285	3.11833	2.20427	0	0.5921	0	0.197367	0.341849
	410094_all4iso protein RER1	0	0	0	0	0	0	1.0157	1.1395	0.7184	0.625224	0	0	0	0	0	0	0	0	0	0
	724927 importin-5	0.1959	0	0	0.0653	0.113103	0	0.8634	1.2893	0.717567	0.656905	1.5575	2.3868	0	1.31477	1.21177	1.7089	0	0	0.569633	0.986634
	410319_all3iso HEAT repeat-containing protein 1	0	0	0	0	0	0	0	2.1413	0.713767	1.23628	0	0	3.0975	1.0325	1.78834	0	6.9148	0	2.30493	3.99226
	409201 acyl-protein thioesterase 1	0	0	0	0	0	0	0.849	1.2755	0.708167	0.649308	1.5725	0.8945	1.0132	1.16007	0.362075	1.3011	2.2307	0.9711	1.50097	0.653152
	411378 prostaglandin reductase 1-like	0	0	0	0	0	0	1.2286	0.8487	0.692433	0.62903	1.0024	1.1107	0	0.704367	0.612398	0.7776	0.488	0.3952	0.5536	0.199462
	551072 carbonyl reductase [NADPH] 1-like	0	0	0	0	0	0	0.7079	1.3656	0.691167	0.682954	0	0	0	0	0	0.5559	1.9296	0.4919	0.992467	0.812212
	552836 uncharacterized protein LOC552836	0	0	0	0	0	0	0.541	1.5281	0.6897	0.774827	0	0	0	0	0	0	0	0	0	0
	411483 E3 UFM1-protein ligase 1 homolog	0	0	0	0	0	0	0.786	1.2529	0.679633	0.633186	0	0	0	0	0	0	0	0	0	0
	410539 protein 5NUC-like	0	0	0	0	0	0	0.8523	1.1793	0.6772	0.608837	0	0	0	0	0	0	0	0	0	0
	410206_all3iso differentially expressed in FDCP 8 homolog	0	0	0	0	0	0	1.0121	1.0171	0.6764	0.585785	0	0	0	0	0	0	1.3441	0	0.448033	0.776016
	551651 ferritin subunit	0	0	0	0	0	0	0	2.023	0.674333	1.16798	0	0	0	0	0	0	0	0	0	0
	100577325_all2iso uncharacterized protein LOC100577325	0	0	0	0	0	0	0.4667	1.5227	0.663133	0.780124	0	0	0	0	0	0	0	0	0	0
	552459_all25iso glycine-rich cell wall structural protein-like	0	0	0	0	0	0	0.8224	1.0818	0.634733	0.564789	0	0	0	0	0	0	0	0	0	0
	409854_all4iso nuclease-sensitive element-binding protein 1	0	0	0	0	0	0	1.0334	0.8556	0.629667	0.552506	0	0.5628	0	0.1876	0.324933	0	0	0	0	0
	410420 isochorismatase domain-containing protein 2-like	0	0	0	0	0	0	0.7274	1.1338	0.6204	0.574424	0	0	0	0	0	0	0.2346	0.4131	0.2159	0.207184
	726353_all3iso uncharacterized protein LOC726353	0.7793	0	0.6561	0.478467	0.418918	0	0.3689	1.4762	0.615033	0.768263	0	0	0	0	0	0	0	0	0	0
	408433 UBX domain-containing protein 4	0	0	0	0	0	0	0.6962	1.1456	0.613933	0.577214	1.1399	1.4372	1.2405	1.27253	0.151216	1.1444	0.4718	0.2142	0.610133	0.480281
	100577430 uncharacterized protein LOC100577430	0	0	0	0	0	0	0.6276	1.2127	0.613433	0.606474	0	0	0	0	0	0	0	0	0	0
	409160 dihydropteridine reductase	0	0	0	0	0	0	0.7745	1.0435	0.606	0.541772	0.984	0.7149	1.5161	1.07167	0.407731	0.8629	0.5693	0.7265	0.719567	0.146923
	413252 ATP-binding cassette sub-family F member 2	0	0	0	0	0	0	1.0204	0.7907	0.6037	0.535286	0	0	0	0	0	0	0	0	0	0
	550824 nucleosome assembly protein 1-like 1	0	0	0	0	0	0	0.6606	1.1249	0.595167	0.565297	1.2826	1.3404	4.116	2.24633	1.61944	0	0.7437	0.3291	0.3576	0.372668
	412487 annexin B9-like b	0.4218	0.6126	0.552	0.5288	0.0974928	0	0.6045	1.1714	0.591967	0.585801	4.7279	5.4276	5.9037	5.35307	0.591433	4.2136	4.3678	1.2903	3.29057	1.734
	411770 C-type lectin 5 precursor	0.6651	0	0.7278	0.4643	0.403316	0	1.0109	0.7514	0.587433	0.525018	2.9079	3.1448	4.0072	3.3533	0.578549	0.834	0.8088	0.4206	0.6878	0.231745
	411257 alpha-glucosidase Hbg2 precursor	0	0	0	0	0	0	0	1.7537	0.584567	1.0125	0	0	0	0	0	2.019	0	0	0.673	1.16567
	410795_all10iso trehalase	0	0	0	0	0	0	0.7617	0.9919	0.584533	0.519141	0.9132	2.2245	1.2471	1.4616	0.681458	0.7698	0.9434	0.2181	0.643767	0.378719
	411476_all4iso la-related protein 4	0	0	0	0	0	0	0.9274	0.824	0.5838	0.508222	0	0	0	0	0	0	0	0	0	0
	413686 H/ACA ribonucleoprotein complex subunit 1	0	0	0	0	0	0	0.8338	0.9161	0.5833	0.506826	0	0	0	0	0	0	0	0	0	0
	410115 actin-related protein 3	0	0	0	0	0	0	0.7425	0.9984	0.5803	0.518587	1.7018	1.096	1.3317	1.3765	0.305375	1.0157	1.0204	0.5641	0.866733	0.262099
	412267 dynactin subunit 2	0	0	0	0	0	0	0	1.7339	0.577967	1.00107	0	0	0	0	0	1.556	0.3322	0.22	0.702733	0.741077
	727249_all4iso calcium/calmodulin-dependent protein kinase type 1	0	0	0	0	0	0	0	1.7135	0.571167	0.98929	1.4537	2.0132	3.1348	2.20057	0.856069	3.0196	4.6993	0	2.57297	2.38127
	726264_all3iso mitochondrial carrier homolog 2	0	0	0	0	0	0	0.7381	0.9588	0.565633	0.502128	0	1.8307	0	0.610233	1.05696	0	0	0	0	0
	552722 glyoxalase domain-containing protein 4	0	0	0	0	0	0	0.7061	0.958	0.5547	0.496621	0.9312	0.8474	6.0096	2.59607	2.9565	1.1878	4.3777	1.185	2.25017	1.8425
	410877_726865 cysteine-rich with EGF-like domain protein 2 both	0	0	0	0	0	0	0.5691	1.0718	0.546967	0.536243	0	0	0	0	0	0	0	0	0	0
	413478 spermine oxidase-like	0	0	0	0	0	0	0.3586	1.257	0.538533	0.647529	0	0	0	0	0	1.0991	0.9009	0	0.666667	0.585794
	412503_all2iso mitochondrial dicarboxylate carrier-like	0	0	0	0	0	0	0.5611	1.0414	0.534167	0.521222	0	0	0	0	0	0.5616	0	0.1506	0.2374	0.290688
	412708 calcyclin-binding protein	0	0	0	0	0	0	0.6661	0.9026	0.5229	0.468029	1.2786	0.8974	1.2016	1.12587	0.201569	0	0	0.2823	0.0941	0.162986
	410441 secretory carrier-associated membrane protein 5B	0	0	0	0	0	0	0	1.5611	0.520367	0.901302	0	0	0	0	0	0	0.5377	0.2674	0.268367	0.268851
	412495 actin-interacting protein 1	0.2449	0	0	0.0816333	0.141393	0	0.3883	1.1651	0.5178	0.593247	3.8713	3.0864	3.6641	3.5406	0.406763	3.6082	1.2443	0.3817	1.74473	1.67045
	552027_all5iso heterogeneous nuclear ribonucleoprotein A1_ A2/B1 homolog	2.2044	0	0.3806	0.861667	1.17831	0	0.4355	1.1141	0.516533	0.561453	2.7063	2.456	2.6711	2.61113	0.135497	0	1.634	0.5309	0.721633	0.833531
	408867 alpha_alpha-trehalose-phosphate synthase [UDP-forming]	0	0	0	0	0	0	0.879	0.6682	0.515733	0.458906	11.1888	1.4438	2.701	5.1112	5.30076	3.3944	1.296	0.2809	1.6571	1.58785
	413164 membrane-associated progesterone receptor component 1	0	0	0	0	0	0	0.5865	0.946	0.510833	0.477518	0	0	0	0	0	0.3456	0.6345	0.4966	0.492233	0.144499
	412409 mitochondrial import inner membrane translocase subunit TIM44	0	0	0	0	0	0	0.6515	0.8806	0.5107	0.456873	0.9758	1.1404	1.1228	1.07967	0.0903806	1.0886	0.6854	0.4072	0.727067	0.342606
	102654555 leucine-rich repeat-containing protein 59	0	0	0	0	0	0	0.6503	0.8813	0.510533	0.456972	0	0	0	0	0	0	0	0	0	0
	408572 myophilin	0	0	0	0	0	0	0.7549	0.7751	0.51	0.441788	0	0.4023	2.4457	0.949333	1.31141	0	0.8382	0.309	0.3824	0.423893
	408901 WD40 domain protein	0	0	0	0	0	0	0.5048	1.018	0.5076	0.509006	1.5625	5.8943	5.5305	4.3291	2.40284	6.1618	4.801	0.4069	3.7899	3.00773
	408971_all6iso ras-related protein Rab-3	0	0	0	0	0	0	0.6448	0.8583	0.501033	0.446846	7.2003	4.5978	3.6629	5.15367	1.83304	6.4215	4.0098	4.3077	4.913	1.31486
	551582 maternal protein exuperantia	0	0	0	0	0	0	0.7844	0.7066	0.497	0.432169	0	0	0	0	0	0	0	0	0	0
	725396 THO complex subunit 4	0.4515	0	0.197	0.216167	0.226359	0.2942	0.5767	0.5926	0.487833	0.16788	1.0783	3.8561	4.856	3.26347	1.95734	0	0	0	0	0
	408372_all6iso poly(rC)-binding protein 4	0	0	0	0	0	0	0.8179	0.6382	0.485367	0.429836	4.3801	3.1197	3.6283	3.70937	0.634098	1.7379	1.8748	0	1.20423	1.04514
	412080 coronin-1C	0	0	0	0	0	0	0.591	0.8589	0.4833	0.439462	1.3716	0.8047	3.2087	1.795	1.25668	1.8806	0.7136	0.6662	1.0868	0.687859
	413001_all2iso extended synaptotagmin-1	0	0	0	0	0	0	0.3705	1.0607	0.477067	0.53832	0	0	0	0	0	0	0	0	0	0
	410071 phosphoglycolate phosphatase-like	0	0	0	0	0	0	0.7637	0.6654	0.476367	0.415463	0.7547	0.4185	0.615	0.596067	0.168898	2.1037	3.3001	1.8386	2.41413	0.778635
	409790 multiple coagulation factor deficiency protein 2 homolog	0	0	0	0	0	0	0.7955	0.6095	0.468333	0.416114	0	0	0	0	0	0	0	0	0	0
	552016 mitochondrial 2-oxoglutarate/malate carrier protein-like	0	0	0	0	0	0	0.4929	0.888	0.4603	0.444897	0	0	0	0	0	1.1559	0.4599	0.6039	0.7399	0.367391
	412924_all2iso protein ROP	0	0	0	0	0	0	0.5083	0.869	0.4591	0.436584	6.7594	5.8012	5.1738	5.91147	0.79853	8.0796	7.4595	3.5589	6.366	2.45071
	408361_all3iso alpha-tocopherol transfer protein	0	0	0	0	0	0	0.5525	0.82	0.4575	0.418173	0	0	0	0	0	0	0	0	0	0
	724869 histone H2B-like	0	0	0.2323	0.0774333	0.134118	0	0	1.3633	0.454433	0.787102	1.3293	0	0	0.4431	0.767472	0	0	0	0	0
	552830 alpha-soluble NSF attachment protein	0	0	0	0	0	0	0.4139	0.9458	0.453233	0.474125	4.4994	3.1653	3.4239	3.6962	0.707507	2.5232	2.8697	2.2606	2.55117	0.305512
	408516_all5iso protein D2-like	0	0	0	0	0	0	0.7659	0.5123	0.426067	0.390164	2.198	1.6153	1.8315	1.8816	0.294563	1.2936	1.1478	1.5333	1.3249	0.194647
	409736_all4iso methylmalonate-semialdehyde dehydrogenase [acylating]_ mitochondrial	0.2625	0	0	0.0875	0.151554	0	0	1.2718	0.423933	0.734274	0.7265	0.9307	0.3494	0.668867	0.294904	0.9863	0.7518	0.9957	0.911267	0.138182
	412678 putative tricarboxylate transport protein_ mitochondrial	0	0	0	0	0	0	0	1.2546	0.4182	0.724344	0.8397	0.5842	0.699	0.707633	0.127969	0.9391	0.9205	0.3018	0.720467	0.362695
	411280 GTP-binding protein 128up	0	0	0	0	0	0	0.5374	0.6908	0.4094	0.362752	0	0	0	0	0	0	0	0	0	0
	408722 sodium/potassium-transporting ATPase subunit beta-2-like	0	0	0	0	0	0	0.2051	0.9843	0.396467	0.519305	26.6685	19.1799	21.9431	22.5972	3.7869	24.7172	22.421	12.9453	20.0278	6.24018
	411477_all2iso ADP-ribosylation factor GTPase-activating protein 1	0	0	0	0	0	0	0.5357	0.6438	0.393167	0.344756	0	0	0	0	0	0	0	0	0	0
	410158_all5iso adenylyl cyclase-associated protein 1	0.1875	0	0	0.0625	0.108253	0	0.4277	0.7517	0.393133	0.37704	2.3254	3.4519	2.7145	2.8306	0.572154	2.3779	1.0927	1.2288	1.56647	0.706009
	727630 V-type proton ATPase 116 kDa subunit a	0	0	0	0	0	0	0	1.1668	0.388933	0.673652	4.3225	3.4374	3.6227	3.7942	0.466808	3.6308	3.2082	1.4532	2.76407	1.15474
	550791 arrestin homolog b	0	0	0	0	0	0	0	1.1598	0.3866	0.669611	1.3849	1.2241	1.424	1.34433	0.105945	4.9175	4.0026	0.9208	3.2803	2.09397
	726268 uncharacterized protein LOC726268	0	0	0	0	0	0	0.3956	0.7628	0.386133	0.381488	0.9864	1.0108	1.1978	1.065	0.115653	4.7996	2.4905	0	2.43003	2.40037
	100577849 uncharacterized protein LOC100577849	0	0	0	0	0	0	0.5218	0.6195	0.380433	0.333067	0	0	0	0	0	0	0	0	0	0
	409427_iso918 peptidyl-prolyl cis-trans isomerase E-like isoform 918	0	0	0	0	0	0	0	1.0967	0.365567	0.63318	0	0	3.1501	1.05003	1.81871	0	0.1662	0	0.0554	0.0959556
	724498 uncharacterized protein LOC724498	0	0	0	0	0	0	0.6	0.4732	0.357733	0.316227	0	0	0	0	0	0	0	0	0	0
	107964648 S-formylglutathione hydrolase	0	0	0	0	0	0	0.6347	0.4238	0.352833	0.323246	0.5423	1.6638	0	0.735367	0.848536	0	0	0	0	0
	409207 synaptic vesicle membrane protein VAT-1 homolog-like	0	0	0	0	0	0	0	1.0551	0.3517	0.609162	13.4031	11.5477	10.633	11.8613	1.41142	7.8367	6.6929	5.4391	6.65623	1.19922
	408391 AP-1 complex subunit mu-1	0	0	0	0	0	0	0	1.047	0.349	0.604486	0.4263	0	0	0.1421	0.246124	0	0	0	0	0
	409976 transmembrane emp24 domain-containing protein 5	0	0	0	0	0	0	0	1.044	0.348	0.602754	0.7838	0	0.5733	0.452367	0.405653	0.4916	0	0	0.163867	0.283825
	408421_all3iso uncharacterized protein LOC408421	0	0	0	0	0	0	0	1.0429	0.347633	0.602119	0	0	0	0	0	2.1635	1.8034	2.2207	2.06253	0.226231
	411081 zinc finger protein-like 1	0	0	0	0	0	0	0.4043	0.6273	0.343867	0.317987	0	0	0	0	0	0	0	0	0	0
	726218 acetyl-CoA acetyltransferase_ mitochondrial	0.3178	0.4813	0.2771	0.358733	0.108079	0	0	1.0228	0.340933	0.590514	1.1507	1.0038	0.8595	1.00467	0.145602	0.9959	0.5632	0.4168	0.658633	0.301114
	726418 flavin-containing monooxygenase FMO GS-OX-like 4	0	0	0	0	0	0	1.015	0	0.338333	0.586011	0	0	0	0	0	0	0	0	0	0
	726256 serine protease easter	0	0	0	0	0	0	0.4253	0.5872	0.3375	0.303286	0	0	0	0	0	0	0	0	0	0
	551167_all6iso multidrug resistance protein homolog 49	0	0	0	0	0	0	0	1.0076	0.335867	0.581738	0	0	0	0	0	1.2163	0	0	0.405433	0.702231
	410013 calexcitin-2	0	0	0	0	0	0	0.5366	0.4648	0.3338	0.2913	6.9778	0.5687	1.0941	2.8802	3.55834	2.0728	2.0984	3.066	2.4124	0.566179
	724257 ribonuclease Oy	0	0	0	0	0	0	0.5997	0.3953	0.331667	0.304872	0	0	0	0	0	0	0	0	0	0
	551879 phospholipase B1_ membrane-associated-like	0	0	0	0	0	0	0.9856	0	0.328533	0.569036	0	0	0	0	0	1.2005	4.6034	0.5047	2.10287	2.19329
	552452_all2iso interleukin enhancer-binding factor 2 homolog	0	0	0	0	0	0	0	0.9302	0.310067	0.537051	2.1501	1.1763	1.4525	1.59297	0.501866	0.6284	1.0297	0	0.5527	0.519007
	100577870 ras-related protein Rab-35	0	0	0.2095	0.0698333	0.120955	0	0.6757	0.2369	0.3042	0.34284	5.5798	5.4583	0.6668	3.90163	2.80211	0.2507	2.5785	0	0.943067	1.42186
	406097 integrin beta-PS	0	0	0	0	0	0	0	0.907	0.302333	0.523657	3.867	1.242	2.0213	2.37677	1.34812	1.7591	1.0381	0	0.9324	0.884301
	552448 ADP-ribosylation factor-like protein 8B-A	0	0	0	0	0	0	0.5363	0.3649	0.3004	0.273906	1.8877	1.5115	2.6317	2.0103	0.570075	1.6729	0.8084	0.6154	1.03223	0.563163
	409260_all4iso short-chain dehydrogenase/reductase family 16C member 6	0	0	0	0	0	0	0.5708	0.3171	0.295967	0.285986	0	0	0	0	0	0	0	0	0	0
	409065_iso870+871+590 TAR DNA-binding protein 43 isoforms 870+871+590	0	0	0	0	0	0	0.3248	0.557	0.293933	0.27978	0.7245	0.7854	3.2779	1.59593	1.45694	0	0.5333	0	0.177767	0.307901
	411822_all2iso aldehyde dehydrogenase family 3 member B1	0	0	0	0	0	0	0.2161	0.6421	0.286067	0.326718	1.8083	1.023	2.1525	1.66127	0.578927	2.1337	2.0341	4.1819	2.78323	1.2123
	408972 muscle-specific protein 20	0	0	0	0	0	0	0.5572	0.2955	0.284233	0.278771	1.2896	0.7942	2.0203	1.36803	0.616802	0.9592	0	0.1629	0.374033	0.513273
	550818_all7iso guanine nucleotide-binding protein G(q) subunit alpha	0	0	0	0	0	0	0.4157	0.4126	0.2761	0.239115	1.2802	1.0182	0.8993	1.0659	0.194879	1.171	0.7005	0	0.623833	0.589253
	409544 ruvB-like 1	0	0	0	0	0	0	0.8014	0	0.267133	0.462689	0.5884	0.6045	0.506	0.5663	0.0528381	0	0	0	0	0
	724873 ras-related protein Rab-7a	0	0	0	0	0	0	0.2254	0.5714	0.2656	0.287813	2.0467	1.7029	1.5283	1.7593	0.263762	1.3273	0.5929	0.758	0.892733	0.385293
	408797 nidogen-2	0	0	0	0	0	0	0	0.7639	0.254633	0.441038	3.5531	3.3308	4.237	3.70697	0.472288	4.3993	2.6676	0.744	2.60363	1.82849
	413749 ovalbumin-related protein X	0	0	0	0	0	0	0	0.7404	0.2468	0.42747	0	0	0	0	0	1.5212	0	0	0.507067	0.878265
	551725 importin-7	0	0	0	0	0	0	0	0.7373	0.245767	0.42568	0	0.7074	0	0.2358	0.408418	0	0	0	0	0
	409529_all2iso ras-like protein 2	0	0	0	0	0	0	0	0.7363	0.245433	0.425103	1.6001	0.9219	1.4154	1.31247	0.350621	1.6037	0.5543	0	0.719333	0.814488
	409409_all6iso serine/threonine-protein kinase ICK	0	0	0	0	0	0	0	0.7325	0.244167	0.422909	1.0337	1.203	0	0.745567	0.651205	0.8306	0.2511	0	0.360567	0.425983
	102654371 pro-resilin-like	1.1863	0.8493	0	0.678533	0.611308	0	0.73	0	0.243333	0.421466	0	0	0	0	0	0	0	0	0	0
	551846_all4iso membralin-like all 4 isoforms	0	0	0	0	0	0	0.3992	0.3094	0.2362	0.209425	0	0	0	0	0	0	0	0	0	0
	411769 kinesin heavy chain	0	0	0	0	0	0	0	0.6906	0.2302	0.398718	3.1489	1.678	3.3169	2.7146	0.901643	5.3478	0.6437	0.4971	2.16287	2.75921
	408976_all18iso glycogen synthase kinase-3 beta	0	0	0	0	0	0	0	0.6888	0.2296	0.397679	3.7919	2.2672	3.458	3.17237	0.801478	6.1662	1.2028	1.2407	2.8699	2.85474
	552158 farnesol dehydrogenase-like b	0	0	0	0	0	0	0	0.6887	0.229567	0.397621	2.7547	2.1847	3.0751	2.6715	0.450993	2.0686	1.7682	0.6597	1.49883	0.74207
	409007_all8iso heterogeneous nuclear ribonucleoprotein K	0	0	0	0	0	0	0.2869	0.3774	0.221433	0.197033	0	0	0	0	0	0	0.2223	0.179	0.133767	0.117851
	551859 calmodulin	0	0	0	0	0	0	0	0.6358	0.211933	0.367079	2.4212	2.2802	1.1212	1.94087	0.713344	2.173	2.5407	0	1.57123	1.37309
	724515 centromere-associated protein E	0	0	0	0	0	0	0	0.6132	0.2044	0.354031	0	0	18.463	6.15433	10.6596	0	0	0	0	0
	724721 farnesol dehydrogenase-like a	0	0	0	0	0	0	0	0.594	0.198	0.342946	0	0	0	0	0	0.667	0.3506	0	0.3392	0.333646
	411896_all2iso prolyl endopeptidase-like	0	0	0	0	0	0	0	0.5933	0.197767	0.342542	4.7171	6.2795	0	3.66553	3.26915	1.0095	0.6724	0.9739	0.885267	0.185205
	408741_all11iso ras-related protein Rab-37	0	0	0	0	0	0	0.3563	0.2254	0.1939	0.180227	0.2655	0.3263	0	0.197267	0.173522	0.2467	0.1617	0	0.136133	0.125321
	727106 heterogeneous nuclear ribonucleoprotein H	0	0	0	0	0	0	0.354	0.2273	0.193767	0.179367	2.0166	2.0557	7.1688	3.74703	2.9634	0	0.2597	0.4041	0.221267	0.204773
	551427 erlin-1-like	0	0	0	0	0	0	0	0.5574	0.1858	0.321815	0.7474	0.6731	0.756	0.7255	0.045583	0.991	0.3649	0	0.451967	0.501204
	409250 beta-ureidopropionase	0	0	0	0	0	0	0	0.5306	0.176867	0.306342	0	2.2307	0	0.743567	1.2879	0	0	0	0	0
	552356_all6iso uncharacterized protein LOC552356	0	0	0	0	0	0	0.5268	0	0.1756	0.304148	0	0	1.7561	0.585367	1.01388	0	1.5109	0.6592	0.723367	0.757491
	408643 uncharacterized protein LOC408643 (alcohol dehydrogenase domain)	0	0	0	0	0	0	0	0.5229	0.1743	0.301896	0.5212	0.58	0.7276	0.6096	0.106336	0	0.8424	0	0.2808	0.48636
	408418 AP-2 complex subunit mu	0	0	0	0	0	0	0	0.5092	0.169733	0.293987	2.4522	1.9086	7.1946	3.8518	2.90768	2.0503	1.616	1.0955	1.58727	0.478048
	724533 small nuclear ribonucleoprotein Sm D3	0	0	0	0	0	0	0	0.4038	0.1346	0.233134	0.5614	0.7549	0.8264	0.714233	0.137101	0	0.3215	0	0.107167	0.185618
	412588_all9iso tyrosine-protein kinase Src42A	0	0	0	0	0	0	0.3954	0	0.1318	0.228284	1.1799	0.4127	0	0.530867	0.59876	1.8254	0.274	0	0.6998	0.984378
	410169_all4iso twinfilin	0	0	0	0	0	0	0.3868	0	0.128933	0.223319	0.6378	0.3616	0.5316	0.510333	0.139323	0	1.732	0.3937	0.708567	0.907916
	411889 putative serine protease K12H4.7	0	0	0	0	0	0	0.3847	0	0.128233	0.222107	3.8722	2.498	0	2.1234	1.96309	0	0	0	0	0
	552196 ras-related protein Rab-43	0	0	0	0	0	0	0.2225	0.1577	0.126733	0.114437	0.2119	0	0	0.0706333	0.122341	1.8349	0.4708	0.206	0.837233	0.87409
	725899 alpha-N-acetylgalactosaminidase	0	0	0	0	0	0	0	0.3561	0.1187	0.205594	0.5746	0.8413	0.6514	0.6891	0.137289	0	0	0	0	0
	409846 GMP synthase [glutamine-hydrolyzing]	0	0	0	0	0	0	0	0.3506	0.116867	0.202419	2.6197	1.751	0.9728	1.78117	0.823864	1.9524	0.39	1.2282	1.1902	0.781893
	725594_exon4_4of5 PDZ and LIM domain protein Zasp-like exon 4_4 of 5 iso	0	0	0	0	0	0	0.3347	0	0.111567	0.193239	0	0	0	0	0	0.4612	0	0.4384	0.299867	0.259942
	412408_all2iso nuclear export mediator factor NEMF homolog	0	0	0	0	0	0	0	0.298	0.0993333	0.17205	0	0	0.8128	0.270933	0.46927	0	1.2747	0	0.4249	0.735948
	408270 cytochrome c	0	0	0	0	0	0	0.2867	0	0.0955667	0.165526	0	0	0	0	0	1.3647	0.7566	0.7998	0.9737	0.339304
	107963985 fumarylacetoacetase	0	0	0	0	0	0	0	0.2855	0.0951667	0.164834	0	0.6433	0	0.214433	0.371409	0	0	0	0	0
	551331_all2iso splicing factor 3B subunit 1	0	0	0	0	0	0	0	0.2548	0.0849333	0.147109	0	6.0522	0	2.0174	3.49424	0	0	0	0	0
	724808 tubulin-specific chaperone E-like	0	0	0	0	0	0	0.2354	0	0.0784667	0.135908	0	0	0	0	0	0	3.8329	0.2662	1.36637	2.14022
	410812 ras-like protein 1	0	0	0	0	0	0	0	0.1929	0.0643	0.111371	1.1936	0.7989	1.118	1.03683	0.209495	0.5818	0.7008	0.2264	0.503	0.246822
	408672_all3iso programmed cell death protein 6	0	0	0	0	0	0	0.1881	0	0.0627	0.1086	1.3859	0.8063	1.1241	1.10543	0.290251	0	0.6528	0	0.2176	0.376894
	409787 paramyosin_ long form-like	0	0	0	0	0	0	0	0	0	0	23.6017	7.0939	43.4125	24.7027	18.1843	32.1092	5.4704	5.8397	14.4731	15.2744
	410211_all10iso four and a half LIM domains protein 2 all 10 isoforms	0	0	0	0	0	0	0	0	0	0	19.4478	12.9661	42.4906	24.9682	15.5171	31.7911	6.6547	4.1971	14.2143	15.2715
	411285_iso758+117+116+115 muscle LIM protein 1-like iso758+117+116+115	0	0	0	0	0	0	0	0	0	0	22.7649	7.4565	32.2007	20.8074	12.4877	29.7609	3.0894	5.1951	12.6818	14.8284
	410211_iso077+079+082+084+732-735+737 four and a half LIM domains protein 2 isoforms 077+079+082+084+732-735+737	0	0	0	0	0	0	0	0	0	0	7.0905	4.7568	20.8499	10.8991	8.69631	14.5139	2.2293	2.0518	6.265	7.14431
	409881 myosin regulatory light chain 2	0	0	0	0	0	0	0	0	0	0	10.8727	3.8236	21.8762	12.1908	9.0982	13.8274	3.1329	1.1608	6.04037	6.81548
	408792 protein 4.1 homolog	0	0	0	0	0	0	0	0	0	0	3.054	2.1511	5.0956	3.43357	1.5085	15.0929	1.3326	0.6874	5.7043	8.13716
	726924_all7iso synapse-associated protein 1	0	0	0	0	0	0	0	0	0	0	5.6309	3.2178	2.8582	3.9023	1.50777	3.417	7.339	5.4424	5.39947	1.96135
	410905 sodium/potassium-transporting ATPase subunit beta-2	0	0	0	0	0	0	0	0	0	0	2.2217	1.5943	1.8433	1.88643	0.315916	5.3703	5.4598	5.0991	5.30973	0.187823
	408613 synaptotagmin 1	0	0	0	0	0	0	0	0	0	0	6.709	3.4343	4.223	4.78877	1.70909	5.1726	5.558	5.1198	5.28347	0.239214
	410204 titin-like b	0	0	0	0	0	0	0	0	0	0	6.2108	1.7399	10.8082	6.25297	4.5343	12.6007	1.2224	1.2063	5.0098	6.57392
	551737 synapsin	0	0	0	0	0	0	0	0	0	0	10.4534	6.4688	7.1021	8.0081	2.14123	4.6331	6.0523	4.1323	4.93923	0.995936
	411344 fasciclin-1	0	0	0	0	0	0	0	0	0	0	6.6873	3.635	4.1416	4.8213	1.63573	5.2914	6.6147	2.8944	4.9335	1.8858
	724832 innexin inx2	0	0	0	0	0	0	0	0	0	0	3.055	2.5164	2.697	2.75613	0.274126	6.8237	4.9084	1.9562	4.56277	2.45209
	100576703 sarcalumenin	0	0	0	0	0	0	0	0	0	0	2.4166	0	9.3345	3.91703	4.84476	11.0544	1.4275	0.7021	4.39467	5.77889
	406113 excitatory amino acid transporter 2	0	0	0	0	0	0	0	0	0	0	2.832	1.8586	2.4368	2.3758	0.489559	8.7254	2.9907	1.0106	4.24223	4.00678
	413936 uncharacterized protein LOC413936	0	0	0	0	0	0	0	0	0	0	2.833	7.2133	7.4916	5.84597	2.61301	9.6245	2.3676	0.5403	4.17747	4.80493
	409643 failed axon connections	0	0	0	0	0	0	0	0	0	0	12.4202	8.4807	9.3933	10.0981	2.06214	2.9599	5.4218	3.563	3.98157	1.28321
	409767_all3iso casein kinase II subunit alpha	0	0	0	0	0	0	0	0	0	0	0.8368	2.043	2.6754	1.85173	0.934104	10.4718	0.5554	0.7826	3.9366	5.66079
	409435_all21iso phosphatidylinositol-binding clathrin assembly protein LAP	0	0	0	0	0	0	0	0	0	0	6.232	4.378	4.8096	5.13987	0.970122	4.1955	5.8224	1.6409	3.88627	2.10783
	412886 tubulin alpha unique 412886	0	0	0	0	0	0	0	0	0	0	10.3382	0	0	3.44607	5.96876	11.5049	0	0	3.83497	6.64236
	551261 plasma membrane calcium-transporting ATPase 2	0	0	0	0	0	0	0	0	0	0	3.7061	2.5348	5.8002	4.0137	1.65429	6.9179	3.5391	0.9477	3.80157	2.99374
	410279_all5iso syntaxin 1A	0	0	0	0	0	0	0	0	0	0	6.9719	4.5809	5.7214	5.75807	1.19592	5.9441	4.3671	0	3.43707	3.07925
	410489_all4iso myosin-IIIb	0	0	0	0	0	0	0	0	0	0	1.2313	1.2422	2.2604	1.57797	0.59103	3.8156	4.6602	1.2951	3.25697	1.75072
	408465 vesicle-associated membrane protein 2	0	0	0	0	0	0	0	0	0	0	1.5007	0	0	0.500233	0.86643	0	5.4553	4.1824	3.21257	2.85403
	409060_all6iso golgin subfamily A member 6-like protein 22	0	0	0	0	0	0	0	0	0	0	0.2951	0	1.9786	0.7579	1.0674	7.7636	0	1.7859	3.18317	4.06603
	406106_all3iso protein kinase C	0	0	0	0	0	0	0	0	0	0	2.791	2.3767	3.8391	3.00227	0.753743	4.8322	2.2716	2.3402	3.148	1.45896
	550970_all3iso lysophosphatidylcholine acyltransferase-like	0	0	0	0	0	0	0	0	0	0	0	0.5014	5.6039	2.0351	3.10082	4.3699	4.3451	0.6611	3.12537	2.13415
	411046_all9iso uncharacterized protein LOC411046	0	0	0	0	0	0	0	0	0	0	3.1669	5.6858	6.4179	5.0902	1.70538	4.4597	3.4218	1.4049	3.09547	1.55333
	410373 leucine-rich repeat-containing protein 15	0	0	0	0	0	0	0	0	0	0	5.4027	3.2242	3.0901	3.90567	1.2982	4.0889	2.528	2.4313	3.01607	0.930358
	551438 actin-related protein 1 b	0	0	0	0	0	0	0	0	0	0	2.7893	2.1672	2.8649	2.60713	0.382864	5.6514	1.4967	1.3989	2.849	2.42744
	408875_all3iso heat shock protein beta-1	0.6665	0	0.964	0.5435	0.49363	0	0	0	0	0	1.6836	1.4303	2.703	1.93897	0.673684	2.646	2.0195	3.7785	2.81467	0.891547
	551628_all4iso protein borderless	0	0	0	0	0	0	0	0	0	0	1.529	0.8026	1.6303	1.32063	0.45148	3.0217	3.6922	1.4429	2.71893	1.15481
	408551 collagen alpha-5(IV) chain	0	0	0	0	0	0	0	0	0	0	0	0	4.1938	1.39793	2.42129	4.9556	3.167	0	2.70753	2.50955
	102656585_all3iso CD151 antigen-like	0	0	0	0	0	0	0	0	0	0	1.9493	1.3821	2.0769	1.80277	0.369852	5.4358	2.2408	0.4284	2.70167	2.53531
	551691_all42iso calcium/calmodulin-dependent protein kinase II	0	0	0	0	0	0	0	0	0	0	4.5479	3.3142	3.3308	3.73097	0.707534	3.4421	2.4443	2.1858	2.69073	0.663415
	551313 calcineurin subunit B type 2	0	0	0	0	0	0	0	0	0	0	0.8805	0.7536	0.4464	0.6935	0.223203	0.8693	6.6543	0.4019	2.64183	3.48275
	406071 GABA neurotransmitter transporter-1A	0	0	0	0	0	0	0	0	0	0	3.4984	2.292	3.259	3.01647	0.638723	3.7814	3.9456	0	2.57567	2.2321
	726321 uncharacterized protein LOC726321	0	0	0	0	0	0	0	0	0	0	5.5135	0	3.9614	3.1583	2.84313	4.285	3.3868	0	2.55727	2.25973
	408623 endophilin-A	0	0	0	0	0	0	0	0	0	0	1.9326	1.3057	0	1.07943	0.985968	1.2783	1.8901	4.48	2.54947	1.69965
	413012 EH domain-containing protein 3	0	0	0	0	0	0	0	0	0	0	4.3511	3.9745	5.187	4.5042	0.620579	3.0392	2.3132	2.2809	2.54443	0.428785
	409091 neurotrimin	0	0	0	0	0	0	0	0	0	0	2.0228	0.899	1.5486	1.49013	0.564177	3.6247	3.9008	0	2.5085	2.17681
	408349 mitochondrial inner membrane protein OXA1L	0	0	0	0	0	0	0	0	0	0	4.2395	0.8743	2.1847	2.43283	1.69627	1.144	6.3223	0	2.48877	3.36885
	724243 fasciclin-3	0	0	0	0	0	0	0	0	0	0	5.8332	4.6104	3.8254	4.75633	1.01182	3.083	3.4019	0.9713	2.4854	1.32091
	413462 cyclin-G-associated kinase	0	0	0	0	0	0	0	0	0	0	0	0	0	0	0	0	2.5594	4.8062	2.4552	2.40479
	410058_all2iso myosin light chain alkali	0	0	0	0	0	0	0	0	0	0	3.185	0	6.2689	3.1513	3.13459	4.7897	0.9398	1.5661	2.43187	2.06582
	409109 mycosubtilin synthase subunit C	0	0	0	0	0	0	0	0	0	0	0	0	0	0	0	2.9387	3.8455	0.4848	2.423	1.73869
	409919_all7iso excitatory amino acid transporter 1-like	0	0	0	0	0	0	0	0	0	0	1.1891	0	0	0.396367	0.686527	2.6226	3.0304	1.5388	2.39727	0.770908
	409024_all13iso tropomodulin	0	0	0	0	0	0	0	0	0	0	1.0675	1.0101	1.1854	1.08767	0.0893731	3.1623	3.1995	0.5622	2.308	1.51202
	411829_all3iso neuroglian	0	0	0	0	0	0	0	0	0	0	3.534	6.4548	3.7729	4.58723	1.62177	4.2787	1.7153	0.909	2.301	1.75955
	552000 enoyl-CoA delta isomerase 1_ mitochondrial-like	0	0	0	0	0	0	0	0	0	0	0	0	0	0	0	5.5682	1.2839	0	2.28403	2.91572
	551143_all2iso inositol-3-phosphate synthase 1-B	0	0	0	0	0	0	0	0	0	0	7.0857	5.5577	7.0005	6.54797	0.858653	3.1297	2.68	0.9915	2.26707	1.12732
	409791 cAMP-dependent protein kinase catalytic subunit	0	0	0	0	0	0	0	0	0	0	2.9902	1.9605	1.584	2.17823	0.727946	3.2495	2.0191	1.4856	2.2514	0.904604
	726243_all3iso flotillin-2	0	0	0	0	0	0	0	0	0	0	2.3679	2.3589	2.0512	2.25933	0.180305	2.9883	2.7501	0.984	2.2408	1.09492
	409276_all2iso phosphatidylinositol 5-phosphate 4-kinase type-2 beta	0	0	0	0	0	0	0	0	0	0	0.6106	1.9818	0	0.864133	1.01493	4.0326	2.2714	0.3586	2.22087	1.83752
	411599_all3iso uridine phosphorylase 1	0	0	0	0	0	0	0	0	0	0	2.3494	2.0281	0.9691	1.7822	0.722258	2.2332	2.1734	2.208	2.20487	0.0300229
	411050_all9iso glutamate receptor ionotropic_ kainate 2	0	0	0	0	0	0	0	0	0	0	6.6619	0	0	2.22063	3.84625	6.3198	0	0	2.1066	3.64874
	724870_all3iso NADPH--cytochrome P450 reductase	0	0	0	0	0	0	0	0	0	0	2.9748	1.1514	2.4304	2.18553	0.936038	3.0341	2.4302	0.8443	2.10287	1.131
	409474 laminin subunit gamma-1	0	0	0	0	0	0	0	0	0	0	2.8941	2.3577	3.3716	2.87447	0.507235	4.1257	1.1611	0.9552	2.08067	1.77404
	413428 uncharacterized protein LOC413428	0	0	0	0	0	0	0	0	0	0	3.6844	2.5116	3.3702	3.18873	0.607094	2.1132	2.7569	1.3705	2.0802	0.693789
	411147 AP-2 complex subunit alpha	0	0	0	0	0	0	0	0	0	0	3.2273	2.2578	2.4315	2.63887	0.516946	1.9443	2.4756	1.7105	2.04347	0.392071
	725415 BTB/POZ domain-containing protein KCTD16	0	0	0	0	0	0	0	0	0	0	3.0339	2.1497	1.984	2.3892	0.56444	2.4042	1.6575	1.9729	2.01153	0.374846
	409851 amphiphysin	0	0	0	0	0	0	0	0	0	0	1.8131	1.2025	4.0296	2.3484	1.48763	4.7799	0.9597	0	1.9132	2.52858
	551337_iso634+738+523+524 flotillin-1 isoforms 634+738+523+524	0	0	0	0	0	0	0	0	0	0	2.7236	1.8406	2.1266	2.23027	0.450536	2.3428	2.0662	1.2894	1.89947	0.546135
	725480 innexin inx1	0	0	0	0	0	0	0	0	0	0	0	0.9817	1.1983	0.726667	0.638563	3.7077	1.495	0.4886	1.8971	1.64679
	409946 V-type proton ATPase subunit d	0	0	0	0	0	0	0	0	0	0	2.1906	1.9185	2.2025	2.10387	0.160642	2.3837	1.8825	1.383	1.88307	0.50035
	551165 innexin inx3	0	0	0	0	0	0	0	0	0	0	0	0	0	0	0	3.8133	1.8292	0	1.88083	1.90717
	726060_all2iso basigin	0	0	0	0	0	0	0	0	0	0	3.1141	2.1334	3.4471	2.8982	0.682943	2.6225	2.8585	0	1.827	1.58662
	725378 nucleolar GTP-binding protein 2	0	0	0	0	0	0	0	0	0	0	0	0	0	0	0	3.9117	1.4945	0	1.80207	1.9739
	408592_all4iso acyl-coenzyme A:6-aminopenicillanic-acid-acyltransferase 40 kDa form	0	0	0	0	0	0	0	0	0	0	0.3233	0	0.5525	0.291933	0.277582	1.6624	2.7121	1.0168	1.7971	0.855639
	552685 pupal cuticle protein-like	0	0	0	0	0	0	0	0	0	0	4.9759	0	8.736	4.57063	4.38208	5.2168	0	0	1.73893	3.01192
	409502 uncharacterized protein LOC409502 (Ecdysteroid kinase domain)	0	0	0	0	0	0	0	0	0	0	3.1176	1.9325	2.8343	2.62813	0.618865	2.1412	2.4882	0.5222	1.7172	1.04934
	409376 yellow-f	0	0	0	0	0	0	0	0	0	0	1.8199	1.3847	0	1.0682	0.950336	2.1393	1.7569	1.1062	1.66747	0.522324
	408695 uncharacterized protein LOC408695	0	0	0	0	0	0	0	0	0	0	2.5132	1.8382	1.8808	2.0774	0.378014	1.8783	1.8853	1.1559	1.63983	0.419113
	408399_all4iso armadillo segment polarity protein	0	0	0	0	0	0	0	0	0	0	1.0773	0	0	0.3591	0.621979	0	4.9076	0	1.63587	2.8334
	408653_all10iso calcium-dependent secretion activator	0	0	0	0	0	0	0	0	0	0	1.2815	0	0	0.427167	0.739874	3.2253	1.6459	0	1.62373	1.61276
	408871 sorbitol dehydrogenase-like	0.1842	0.511	0	0.231733	0.258795	0	0	0	0	0	1.3613	1.1316	0	0.830967	0.728745	3.3905	0.8877	0.5774	1.61853	1.54239
	412632 adenylate kinase 1	0	0	0	0	0	0	0	0	0	0	0	0	0	0	0	2.8414	1.5352	0.4714	1.616	1.18706
	102654127 neurochondrin homolog	0	0	0	0	0	0	0	0	0	0	1.7186	0.7604	3.1585	1.87917	1.20709	4.7447	0	0	1.58157	2.73935
	408452 cytochrome P450 9e2 c	0	0	0	0	0	0	0	0	0	0	0.7971	0.7596	0.7032	0.7533	0.0472659	2.0506	1.1302	1.5298	1.5702	0.461528
	725621 uncharacterized protein LOC725621 (cytochrome P450 domain)	0	0	0	0	0	0	0	0	0	0	1.8524	1.3414	0	1.0646	0.956718	2.3202	1.6241	0.6491	1.53113	0.83942
	100576482_all2iso centromere protein J	0	0	0	0	0	0	0	0	0	0	0	5.15	0	1.71667	2.97335	0	4.4187	0	1.4729	2.55114
	409363 gamma-soluble NSF attachment protein	0	0	0	0	0	0	0	0	0	0	0	0	0	0	0	3.125	0.752	0.5118	1.46293	1.44439
	409640 proton-coupled amino acid transporter 1-like	0	0	0	0	0	0	0	0	0	0	0	0	0	0	0	1.5835	1.6861	1.1041	1.4579	0.310665
	411184_all9iso troponin T_ skeletal muscle	0	0	0	0	0	0	0	0	0	0	0.7611	0	3.2701	1.34373	1.71114	2.7408	0	1.6174	1.45273	1.3778
	551233 fatty acyl-CoA reductase 1	0	0	0	0	0	0	0	0	0	0	0	0	0	0	0	2.797	1.5216	0	1.43953	1.4003
	724211 cytochrome P450 9e2 a	0	0	0	0	0	0	0	0	0	0	0	0	0	0	0	1.721	0.8625	1.63	1.4045	0.471586
	412907 arrestin homolog a	0	0	0	0	0	0	0	0	0	0	1.0943	0.9299	1.3848	1.13633	0.230345	2.0717	1.6151	0.4368	1.37453	0.843581
	410689_all24iso ELAV-like protein 2	0	0	0	0	0	0	0	0	0	0	4.6006	3.7838	3.9175	4.10063	0.438114	1.0401	1.7286	1.3538	1.37417	0.344702
	551028 cytochrome P450 6a14 a	0	0	0	0	0	0	0	0	0	0	0	0	0	0	0	1.889	1.364	0.8189	1.3573	0.535081
	725661 V-type proton ATPase subunit S1	0	0	0	0	0	0	0	0	0	0	2.9084	2.1358	0	1.6814	1.5065	0	2.6593	1.3356	1.33163	1.32965
	411113_all6iso solute carrier family 12 member 4	0	0	0	0	0	0	0	0	0	0	1.066	1.0519	0.9125	1.01013	0.0848464	1.7211	1.316	0.8351	1.29073	0.44354
	726349_all11iso actin-binding LIM protein 2	0	0	0	0	0	0	0	0	0	0	1.6899	2.4295	2.3054	2.1416	0.396074	1.852	1.4415	0.4599	1.25113	0.715308
	413278_all2iso homer protein homolog 2	0	0	0	0	0	0	0	0	0	0	5.0467	1.3251	7.1662	4.51267	2.95694	0.8307	1.135	1.7834	1.2497	0.486597
	550915 sideroflexin-2	0	0	0	0	0	0	0	0	0	0	1.2428	0.912	1.9807	1.3785	0.54712	1.1499	1.3375	1.2409	1.24277	0.0938139
	413043 UDP-glucuronosyltransferase 1-3-like	0	0	0	0	0	0	0	0	0	0	0	0	0	0	0	1.5182	1.3763	0.8257	1.24007	0.365799
	551919_all9iso leupaxin	0	0	0	0	0	0	0	0	0	0	1.5132	0.7822	1.8241	1.37317	0.534879	2.8727	0.8363	0	1.23633	1.47754
	725258 very-long-chain 3-oxoacyl-CoA reductase-like	0	0	0	0	0	0	0	0	0	0	0	0	0	0	0	1.537	2.1084	0	1.21513	1.09043
	408934 choline O-acetyltransferase	0	0	0	0	0	0	0	0	0	0	2.0522	1.3584	0	1.13687	1.04388	1.668	0.8729	1.0788	1.20657	0.412661
	551950 guanine nucleotide-binding protein subunit beta-2	0	0	0	0	0	0	0	0	0	0	1.0169	1.0018	1.279	1.09923	0.155865	1.7572	1.374	0.3976	1.17627	0.701036
	724292 disks large 1 tumor suppressor protein	0	0	0	0	0	0	0	0	0	0	2.2607	1.2662	1.7263	1.75107	0.497712	1.8205	1.0598	0.5347	1.13833	0.646487
	409430 serine/threonine-protein phosphatase alpha-2	0	0	0	0	0	0	0	0	0	0	1.0849	1.3802	1.158	1.2077	0.153796	1.1596	1.8853	0.3567	1.13387	0.764625
	100577163 insulin-like growth factor-binding protein complex acid labile subunit	0	0	0.3406	0.113533	0.196646	0	0	0	0	0	1.3664	1.4324	3.5705	2.1231	1.25392	2.1401	1.2393	0	1.12647	1.0745
	102653890_all2iso DNA ligase 1-like	0	0	0	0	0	0	0	0	0	0	0	0.8724	0	0.2908	0.50368	2.8198	0.5533	0	1.12437	1.49412
	412714_all3iso cAMP-dependent protein kinase type I regulatory subunit	0	0	0	0	0	0	0	0	0	0	0.8793	0.3786	2.5759	1.27793	1.15161	2.2769	0.8534	0.2349	1.12173	1.04711
	551807_all4iso neurexin-4	0	0	0	0	0	0	0	0	0	0	1.9058	2.6226	1.4845	2.0043	0.575408	1.2763	1.0968	0.9785	1.1172	0.149944
	409361 dopamine N-acetyltransferase	0	0	0	0	0	0	0	0	0	0	2.5443	0.5121	0.8113	1.28923	1.09717	2.3802	0.9085	0	1.09623	1.20115
	595137 unzipped precursor	0	0	0	0	0	0	0	0	0	0	1.6572	1.0873	0	0.914833	0.841954	1.376	1.286	0.5607	1.07423	0.447004
	408564 long-chain fatty acid transport protein 4-like	0	0	0	0	0	0	0	0	0	0	0	1.2376	1.0134	0.750333	0.659406	2.1977	0.6406	0.2925	1.0436	1.01452
	411472 dynamin-1-like protein	0	0	0	0	0	0	0	0	0	0	2.1207	1.937	1.5713	1.87633	0.279679	1.3762	1.147	0.5636	1.02893	0.418968
	410082 superoxide dismutase 2_ mitochondrial	0	0	0	0	0	0	0	0	0	0	0	0	0	0	0	1.3462	0.7473	0.9758	1.0231	0.302239
	410370 actin-binding Rho-activating protein-like	0	0	0	0	0	0	0	0	0	0	0	0	0	0	0	2.5699	0.4238	0	0.9979	1.37778
	410690_all2iso cat eye syndrome critical region protein 5-like	0	0	0	0	0	0	0	0	0	0	1.2943	0.8893	1.0504	1.078	0.203906	1.3768	0.943	0.566	0.961933	0.405731
	409531_all2iso NECAP-like protein CG9132	0	0	0	0	0	0	0	0	0	0	1.8234	1.2495	0.8985	1.3238	0.466905	0.8338	1.1638	0.8818	0.9598	0.178292
	408547 toxin 3FTx-Lei1	0	0	0	0	0	0	0	0	0	0	4.7209	3.0183	2.4384	3.39253	1.18638	0	2.8534	0	0.951133	1.64741
	550685_all4iso striatin-3	0	0	0	0	0	0	0	0	0	0	1.9408	1.576	4.0392	2.51867	1.32939	1.4031	0.8138	0.5052	0.907367	0.456204
	408848 protein enabled	0	0	0	0	0	0	0	0	0	0	0	1.3045	0	0.434833	0.753153	0	1.9214	0.7896	0.903667	0.965765
	411114_all13iso synaptosomal-associated protein 25	0	0	0	0	0	0	0	0	0	0	1.5296	0.8527	0.9975	1.1266	0.356439	1.0543	1.6562	0	0.9035	0.838335
	409323 uncharacterized protein LOC409323	0	0	0	0	0	0	0	0	0	0	3.2482	1.0101	1.0922	1.7835	1.26913	0.8913	0.9467	0.8085	0.882167	0.0695512
	100578439 chascon-like	0	0	0	0	0	0	0	0	0	0	0	0	0.2893	0.0964333	0.167027	0	2.6393	0	0.879767	1.5238
	410613_all2iso major facilitator superfamily domain-containing protein 6	0	0	0	0	0	0	0	0	0	0	3.2701	2.3677	0	1.87927	1.68888	0	2.0535	0.5649	0.8728	1.06081
	406096_all3iso type I inositol 1_4_5-trisphosphate 5-phosphatase_all iso	0	0	0	0	0	0	0	0	0	0	1.4972	2.0857	1.7814	1.7881	0.294307	1.4307	0.8588	0.323	0.870833	0.553948
	412662_all2iso programmed cell death 6-interacting protein	0	0	0	0	0	0	0	0	0	0	1.0952	0.7891	1.3626	1.0823	0.286968	1.5657	0.718	0.3224	0.8687	0.635202
	100577764 ras-related protein Rab-5C	0	0	0	0	0	0	0	0	0	0	1.6732	1.3277	1.1746	1.39183	0.255412	0.972	0.9565	0.676	0.868167	0.166602
	408355_all2iso beta-lactamase-like protein 2	0	0	0	0	0	0	0	0	0	0	2.9293	2.2072	0	1.71217	1.5261	2.558	0	0	0.852667	1.47686
	551720 activator of 90 kDa heat shock protein ATPase homolog 1	0	0	0	0	0	0	0	0	0	0	2.7659	1.8822	2.8366	2.4949	0.53179	1.1817	0.7235	0.6119	0.839033	0.301959
	727227_all3iso epidermal growth factor receptor substrate 15-like 1	0	0	0	0	0	0	0	0	0	0	1.2303	0.9471	0	0.7258	0.644313	0	1.5958	0.8514	0.815733	0.798498
	550710 serine/threonine-protein phosphatase 2A catalytic subunit alpha	0	0	0	0	0	0	0	0	0	0	1.9043	1.4174	1.2083	1.51	0.357121	0.9099	0.8518	0.6733	0.811667	0.1233
	552665_all2iso quinone oxidoreductase-like protein 2-like	0	0	0	0	0	0	0	0	0	0	1.1785	0.3843	0	0.520933	0.601013	1.7225	0.3505	0.3603	0.8111	0.789311
	552034 toll-interacting protein	0	0	0	0	0	0	0	0	0	0	0	0	0	0	0	1.5558	0	0.6634	0.739733	0.780704
	411570 TPPP family protein CG45057	0	0	0	0	0	0	0	0	0	0	0.7764	0.8259	1.0057	0.869333	0.120663	0	0.7714	1.4388	0.736733	0.720026
	408987 sortilin-related receptor	0	0	0	0	0	0	0	0	0	0	1.7565	0.8507	0	0.869067	0.878394	0	1.3816	0.8281	0.736567	0.695333
	726818_all2iso beta-hexosaminidase subunit beta-like	0	0	0	0	0	0	0	0	0	0	1.6041	0.6943	0.7379	1.0121	0.51315	0	0.6459	1.5152	0.720367	0.76034
	551395 acetyl-CoA acetyltransferase_ cytosolic	0	0	0	0	0	0	0	0	0	0	2.1172	1.1857	2.6173	1.9734	0.726552	1.267	0.8668	0	0.711267	0.647661
	102656594 uncharacterized protein LOC102656594	0	0	0	0	0	0	0	0	0	0	1.1847	0.7592	1.3478	1.09723	0.303892	1.259	0.8613	0	0.706767	0.643569
	408952_all4iso oxysterol-binding protein 1	0	0	0	0	0	0	0	0	0	0	1.1767	0.5233	0	0.566667	0.589547	1.6088	0.4766	0	0.695133	0.826364
	411316_all4iso Kinesin 9	0	0	0	0	0	0	0	0	0	0	0	1.9209	0	0.6403	1.10903	2.0786	0	0	0.692867	1.20008
	551916_all2iso SH3 domain-binding glutamic acid-rich protein homolog	0	0	0	0	0	0	0	0	0	0	1.8094	1.0817	3.0348	1.9753	0.987062	1.0876	0.9713	0	0.6863	0.597191
	552009_all4iso MICOS complex subunit MIC27	0	0	0	0	0	0	0	0	0	0	0	0.2567	0.6198	0.292167	0.311418	0.5886	0.4715	0.9987	0.686267	0.276838
	102656587_all3iso ras-related protein Ral-a	0	0	0	0	0	0	0	0	0	0	1.9864	1.2898	1.7774	1.68453	0.357465	1.5277	0.5203	0	0.682667	0.776685
	413958_all2iso apoptosis-inducing factor 3	0	0	0	0	0	0	0	0	0	0	0.9291	1.3198	0.5908	0.946567	0.364814	1.5054	0.4775	0	0.660967	0.769287
	725362 protein arginine N-methyltransferase 1	0	0	0	0	0	0	0	0	0	0	1.5082	1.4214	1.5789	1.50283	0.078887	0.7254	0.7679	0.4882	0.6605	0.150722
	409203 UDP-glucuronosyltransferase 2A3-like	0	0	0	0	0	0	0	0	0	0	0	1.3777	0	0.459233	0.795415	1.577	0	0.4005	0.659167	0.819703
	408539 sideroflexin-3	0	0	0	0	0	0	0	0	0	0	1.263	1.2	1.0637	1.17557	0.101872	1.2328	0.733	0	0.655267	0.620065
	102654331_all3iso tubulin polyglutamylase TTLL4-like	0	0	0	0	0	0	0	0	0	0	0	1.0432	0	0.347733	0.602292	1.4431	0.5192	0	0.6541	0.730947
	725253 MICOS complex subunit MIC13-like	0	0	0	0	0	0	0	0	0	0	0.7964	0	0	0.265467	0.459802	0.9769	0.4387	0.5313	0.648967	0.287748
	551100_all7iso endophilin-B1	0	0	0	0	0	0	0	0	0	0	0	0	0	0	0	0	1.2667	0.6762	0.647633	0.633833
	409816 MORN repeat-containing protein 4	0	0	0	0	0	0	0	0	0	0	0	0	0	0	0	0.7551	1.1495	0	0.634867	0.584106
	406104 acetylcholinesterase 2 precursor	0	0	0	0	0	0	0	0	0	0	0	0.6041	0	0.201367	0.348777	1.2095	0.6897	0	0.633067	0.606736
	409956 uncharacterized protein LOC409956	0	0	0	0	0	0	0	0	0	0	0	0	0	0	0	0	1.3454	0.5287	0.6247	0.677818
	100576341 cuticular protein 16 precursor	0	0	0	0	0	0	0	0	0	0	0.9909	0.3027	2.5546	1.28273	1.15397	1.8683	0	0	0.622767	1.07866
	409171_all2iso esterase FE4-like a	0	0	0	0	0	0	0	0	0	0	1.2063	1.0378	2.0055	1.41653	0.516971	1.0407	0.5771	0.2396	0.619133	0.402201
	413450 sorting and assembly machinery component 50 homolog	0	0	0	0	0	0	0	0	0	0	0.6861	0.708	0.6366	0.6769	0.0365783	0.9489	0.4598	0.4096	0.6061	0.297933
	409358 intraflagellar transport protein 74 homolog	0	0	0	0	0	0	0	0	0	0	0	2.7628	2.6284	1.79707	1.55776	0	1.8159	0	0.6053	1.04841
	412154_all4iso cytosolic oligopeptidase A	0	0	0	0	0	0	0	0	0	0	0	0	0	0	0	1.1961	0.3838	0.2188	0.599567	0.523159
	409090 uncharacterized protein LOC409090	0	0	0	0	0	0	0	0	0	0	0	0	0	0	0	0.9144	0.869	0	0.594467	0.515323
	726472 prohormone-3	0	0	0	0	0	0	0	0	0	0	0	0	0	0	0	0.901	0.3687	0.5005	0.590067	0.277223
	409889 alpha glucosidase 2 precursor	0	0	0	0	0	0	0	0	0	0	0	0	0	0	0	0.5206	1.2459	0	0.588833	0.625746
	551033_all2iso poly(A)-specific ribonuclease PARN-like domain-containing protein 1	0	0	0	0	0	0	0	0	0	0	0	0	0	0	0	0.9397	0.8206	0	0.586767	0.511632
	551843 LETM1 and EF-hand domain-containing protein anon-60Da_ mitochondrial	0	0	0	0	0	0	0	0	0	0	0.9515	0.8542	3.1652	1.65697	1.30707	0	0.8694	0.8231	0.564167	0.489131
	411816_all2iso cytoplasmic dynein 1 light intermediate chain 1	0	0	0	0	0	0	0	0	0	0	0.5444	0.7042	0.7897	0.679433	0.124511	1.1435	0.3286	0.1899	0.554	0.515211
	410270 acetylcholinesterase	0	0	0	0	0	0	0	0	0	0	1.2239	0.9223	0.8189	0.988367	0.210428	0	0.6721	0.9845	0.5522	0.503083
	409624 acetyl-coenzyme A synthetase	0	0	0	0	0	0	0	0	0	0	0.9662	0.7831	0	0.5831	0.513211	0	0.8281	0.76	0.529367	0.459708
	409087_all2iso D-beta-hydroxybutyrate dehydrogenase_ mitochondrial	0	0	0	0	0	0	0	0	0	0	0.7525	0.4443	2.0006	1.0658	0.824097	1.585	0	0	0.528333	0.9151
	413438_all8iso dynamin-like 120 kDa protein_ mitochondrial	0	0	0	0	0	0	0	0	0	0	0	0	0	0	0	0	1.0245	0.5495	0.524667	0.512701
	552243_all20iso mucin-5AC all 20 isoforms	0	0	0	0	0	0	0	0	0	0	0.7485	0	0	0.2495	0.432147	0	0.7892	0.7674	0.518867	0.449484
	413197 G protein-coupled receptor kinase 1	0	0	0	0	0	0	0	0	0	0	0	0	0	0	0	0	0.8235	0.6921	0.5052	0.442421
	410130_all2iso PRA1 family protein 3	0	0	0	0	0	0	0	0	0	0	1.2243	1.1858	0	0.803367	0.696002	1.5142	0	0	0.504733	0.874224
	552121_all2iso N(G)_N(G)-dimethylarginine dimethylaminohydrolase 1	0	0	0	0	0	0	0	0	0	0	1.5874	1.0724	1.1816	1.28047	0.271362	0	0.7988	0.7084	0.5024	0.437433
	410447 importin subunit beta-1	0	0	0	0	0	0	0	0	0	0	1.8823	2.3702	1.9004	2.05097	0.276612	0.919	0.5508	0	0.489933	0.462514
	726802 protein aveugle	0	0	0	0	0	0	0	0	0	0	0	1.4904	0	0.4968	0.860483	1.4214	0	0	0.4738	0.820646
	726679 protein FAM98B	0	0	0	0	0	0	0	0	0	0	0.5092	0	0	0.169733	0.293987	0	0	1.4144	0.471467	0.816604
	409748_all7iso protein kinase C and casein kinase substrate in neurons protein 1	0	0	0	0	0	0	0	0	0	0	0	0	0	0	0	0	0.8407	0.5354	0.4587	0.425566
	409882_all3iso TLD domain-containing protein 2	0	0	0	0	0	0	0	0	0	0	0.731	0.4327	0	0.3879	0.367553	0.4797	0.8902	0	0.456633	0.445548
	409712 short/branched chain specific acyl-CoA dehydrogenase_ mitochondrial	0	0	0	0	0	0	0	0	0	0	0.818	1.3875	1.0206	1.07537	0.288673	0.7482	0.5914	0	0.446533	0.394576
	409918_all2iso cullin-associated NEDD8-dissociated protein 1	0	0	0	0	0	0	0	0	0	0	0.9629	0.8358	0	0.599567	0.523114	0	0.5977	0.7335	0.443733	0.390237
	725970 protein still life_ isoform SIF type 1-like	0	0	0	0	0	0	0	0	0	0	2.6956	0	0	0.898533	1.55631	0	0.7282	0.6026	0.4436	0.389268
	726496 protein lin-37 homolog	0	0	0	0	0	0	0	0	0	0	0	0.8772	0	0.2924	0.506452	0	1.0178	0.2923	0.4367	0.52404
	725524_all4iso uncharacterized protein DDB_G0283697	0	0	0	0	0	0	0	0	0	0	0	0.4811	0	0.160367	0.277763	0	1.3087	0	0.436233	0.755578
	413409_all34iso cytoplasmic dynein 1 intermediate chain	0	0	0	0	0	0	0	0	0	0	1.3409	0.8087	0	0.716533	0.675185	0.6063	0.6805	0	0.428933	0.373315
	409425 hemocyte protein-glutamine gamma-glutamyltransferase-like	0	0	0	0	0	0	0	0	0	0	0	0.969	0	0.323	0.559452	0.9261	0.3597	0	0.4286	0.466879
	409849_all7iso fasciclin-2	0	0	0	0	0	0	0	0	0	0	1.3633	1.0322	3.3759	1.9238	1.26841	1.2793	0	0	0.426433	0.738604
	551250 microsomal triglyceride transfer protein large subunit	0	0	0	0	0	0	0	0	0	0	4.1567	2.3295	4.0077	3.49797	1.01466	0	0.5911	0.6836	0.4249	0.370869
	409063 cysteine sulfinic acid decarboxylase-like	0	0	0	0	0	0	0	0	0	0	0	0	0	0	0	0	0.8272	0.4453	0.424167	0.414005
	552243_allexcept790 mucin-5AC all isoforms except 790	0	0	0	0	0	0	0	0	0	0	1.0493	0.4574	0	0.502233	0.526085	0	0.6645	0.5973	0.4206	0.365797
	551758_all2iso arylsulfatase B-like a	0	0	0	0	0	0	0	0	0	0	0	0	0	0	0	0.7664	0.4817	0	0.416033	0.387397
	410451 venom serine carboxypeptidase precursor	0	0	0	0	0	0	0	0	0	0	1.3113	0	2.1065	1.13927	1.06374	0	0.8331	0.4109	0.414667	0.416563
	726668_all10iso uncharacterized LOC726668	0	0	0	0	0	0	0	0	0	0	0	0	1.3876	0.462533	0.801131	1.2368	0	0	0.412267	0.714067
	725552 DNA-directed RNA polymerase III subunit RPC1	0	0	0	0	0	0	0	0	0	0	5.2192	4.2765	0	3.16523	2.7814	0	1.2159	0	0.4053	0.702
	413948 tektin-1	0	0	0	0	0	0	0	0	0	0	0	0	0.3624	0.1208	0.209232	0.6133	0.6005	0	0.4046	0.350452
	724192 titin-like a	0	0	0	0	0	0	0	0	0	0	1.905	0.9094	2.0388	1.61773	0.617072	1.2006	0	0	0.4002	0.693167
	551123_all15iso RNA-binding protein Musashi homolog Rbp6	0	0	0	0	0	0	0	0	0	0	1.2425	0.4535	0.8976	0.864533	0.395538	0	0.6844	0.5005	0.394967	0.354195
	107964493 uncharacterized protein LOC107964493	0	0	0	0	0	0	0	0	0	0	0	0	0	0	0	0.7879	0	0.384	0.390633	0.393992
	726147 peflin	0	0	0	0	0	0	0	0	0	0	0.8686	0.6654	0.8943	0.809433	0.125397	0.8096	0.3602	0	0.389933	0.405618
	409488_all3iso protein-L-isoaspartate(D-aspartate) O-methyltransferase-like b	0	0	0	0	0	0	0	0	0	0	0	0	0	0	0	0.4895	0.3226	0.2873	0.366467	0.108002
	550857 protein enhancer of sevenless 2B	0	0	0	0	0	0	0	0	0	0	0.9343	0.5024	0.9017	0.779467	0.2405	0.5087	0.585	0	0.364567	0.318021
	410636_all2iso CDGSH iron-sulfur domain-containing protein 2 homolog	0	0	0	0	0	0	0	0	0	0	0.478	0	0	0.159333	0.275973	0.6087	0.4389	0	0.3492	0.314107
	100578264_all2iso RNA-binding protein Musashi homolog Rbp6-like	0	0	0	0	0	0	0	0	0	0	0.7065	0.4527	0	0.3864	0.357886	0	0.6719	0.3737	0.348533	0.336656
	724728 NF-kappa-B essential modulator	0	0	0	0	0	0	0	0	0	0	1.3526	1.6883	0	1.01363	0.893735	0	1.0117	0	0.337233	0.584105
	727452 sorting nexin-6	0	0	0	0	0	0	0	0	0	0	0	0	0	0	0	0	0.4884	0.5007	0.3297	0.285595
	410819_all12iso uncharacterized protein LOC410819 (otopetrin domain)	0	0	0	0	0	0	0	0	0	0	0	0	1.4128	0.470933	0.81568	0	0.9585	0	0.3195	0.55339
	551744_all2iso phospholipase ABHD3	0	0	0	0	0	0	0	0	0	0	0	0	0	0	0	0	0.5469	0.3732	0.3067	0.279449
	552555 synaptobrevin homolog YKT6	0	0	0	0	0	0	0	0	0	0	0.6742	0	0	0.224733	0.38925	0.5641	0.3511	0	0.305067	0.284853
	724676 ADP-ribosylation factor-like protein 1 a	0	0	0	0	0	0	0	0	0	0	0	0	0	0	0	0.3421	0	0.5669	0.303	0.285465
	409485 cytoplasmic aconitate hydratase-like	0	0	0	0	0	0	0	0	0	0	1.9746	1.2752	0	1.08327	1.00119	0	0.8999	0	0.299967	0.519558
	724926_all2iso DNA polymerase alpha subunit B	0	0	0	0	0	0	0	0	0	0	0	1.6856	0	0.561867	0.973182	0	0.8988	0	0.2996	0.518922
	552421_all2iso glycogenin-1 all 2 isoforms	0	0	0	0	0	0	0	0	0	0	0	0.9106	2.7741	1.22823	1.41406	0.8147	0	0	0.271567	0.470367
	100577856_552069 hydroxyacid-oxoacid transhydrogenase_ mitochondrial_both	0	0	0	0	0	0	0	0	0	0	0	0	0	0	0	0.4396	0.3748	0	0.271467	0.237319
	408710_all2iso KH domain-containing_ RNA-binding_ signal transduction-associated protein 2-like	0	0	0	0	0	0	0	0	0	0	0.4895	0	0	0.163167	0.282613	0	0.7664	0	0.255467	0.442481
	726833_all3iso TOM1-like protein 2	0	0	0	0	0	0	0	0	0	0	0.8485	2.1874	0	1.01197	1.10282	0	0.3086	0.4311	0.246567	0.222144
	411282_all3iso basic-leucine zipper transcription factor A	0	0	0	0	0	0	0	0	0	0	0	0	0	0	0	0	0.2724	0.4324	0.234933	0.218621
	725148 uncharacterized protein LOC725148	0	0	0	0	0	0	0	0	0	0	0	0	1.1699	0.389967	0.675442	0.6555	0	0	0.2185	0.378453
	408850 pre-mRNA-processing factor 39-like	0	0	0	0	0	0	0	0	0	0	0	13.3173	0	4.4391	7.68875	0	0.5578	0	0.185933	0.322046
	409040_all2iso histamine-gated chloride channel 1 precursor	0	0	0	0	0	0	0	0	0	0	0	0.3443	0	0.114767	0.198782	0	0.5521	0	0.184033	0.318755
	552519_all4iso clustered mitochondria protein homolog	0	0	0	0	0	0	0	0	0	0	0	0	5.9746	1.99153	3.44944	0	0.504	0	0.168	0.290985
	551792_all13iso cytosolic carboxypeptidase 1-like	0	0	0	0	0	0	0	0	0	0	0	0	0.9779	0.325967	0.564591	0	0.4705	0	0.156833	0.271643
	411288_all14iso cAMP-specific 3'_5'-cyclic phosphodiesterase	0	0	0	0	0	0	0	0	0	0	0.5114	0	17.7419	6.08443	10.0989	0	0.1786	0.2227	0.133767	0.117925
	725833_all5iso synaptonemal complex protein ZEP1-like	0	0	0	0	0	0	0	0	0	0	0	0	1.8771	0.6257	1.08374	0	0.3884	0	0.129467	0.224243
	412453 BRISC complex subunit FAM175B-like	0	0	0	0	0	0	0	0	0	0	0	0	1.2183	0.4061	0.703386	0	0.3857	0	0.128567	0.222684
	550656 splicing factor U2AF 50 kDa subunit	0	0	0	0	0	0	0	0	0	0	0	0	0	0	0	0	0.2058	0.1715	0.125767	0.110259
	409065_all4iso TAR DNA-binding protein 43 all 4 isoforms	0	0	0	0	0	0	0	0	0	0	0	0.4701	0	0.1567	0.271412	0	0	0.2697	0.0899	0.155711
	411069 bifunctional arginine demethylase and lysyl-hydroxylase PSR	0	0	0	0	0	0	0	0	0	0	0	0	0.1758	0.0586	0.101498	0	0.244	0	0.0813333	0.140873
	724563 uncharacterized protein LOC724563	0	0	0	0	0	0	0	0	0	0	0	0	0.8192	0.273067	0.472965	0	0.2236	0	0.0745333	0.129096
	412092_all7iso myosin heavy chain_ non-muscle	0	0	0	0	0	0	0	0	0	0	3.3942	0	25.4593	9.61783	13.8237	0	0	0	0	0
	726269 phospholipid hydroperoxide glutathione peroxidase	0	0	0	0	0	0	0	0	0	0	8.2728	1.1222	11.424	6.93967	5.2787	0	0	0	0	0
	410994 tubulin beta unique 410994	0	0	0	0	0	0	0	0	0	0	1.0126	0.4915	16.7608	6.0883	9.24633	0	0	0	0	0
	412808_all3iso aminopeptidase Ey	0	0	0	0	0	0	0	0	0	0	2.3234	7.25	5.9719	5.18177	2.55658	0	0	0	0	0
	552206 ATP-dependent RNA helicase me31b	0	0	0	0	0	0	0	0	0	0	0.8478	9.6093	0.4675	3.64153	5.17173	0	0	0	0	0
	552573_all11iso oxysterol-binding protein-related protein 8	0	0	0	0	0	0	0	0	0	0	5.8575	2.1287	0.7222	2.9028	2.65372	0	0	0	0	0
	406147 short-chain dehydrogenase/reductase	1.8035	1.1762	0.6206	1.2001	0.591812	0	0	0	0	0	2.409	5.6249	0	2.67797	2.82208	0	0	0	0	0
	408937 SPARC	0	0	0	0	0	0	0	0	0	0	2.0491	2.24	3.3158	2.53497	0.682925	0	0	0	0	0
	408447 neurotactin	0	0	0	0	0	0	0	0	0	0	1.9776	1.9858	3.137	2.3668	0.667025	0	0	0	0	0
	411909_all2iso ran GTPase-activating protein 1	0	0	0	0	0	0	0	0	0	0	0	6.4929	0.5253	2.3394	3.60661	0	0	0	0	0
	411714 uncharacterized protein C05D11.1-like	0	0	0	0	0	0	0	0	0	0	4.8192	1.9404	0	2.2532	2.42478	0	0	0	0	0
	409665_all4iso LIM domain and actin-binding protein 1	0	0	0	0	0	0	0	0	0	0	3.7073	0	2.3735	2.02693	1.87779	0	0	0	0	0
	409316_all5iso coronin-2B-like	0	0	0	0	0	0	0	0	0	0	1.6133	2.8749	1.5471	2.01177	0.748228	0	0	0	0	0
	725834_all7iso septin-7	0	0	0	0	0	0	0	0	0	0	1.1251	3.0058	1.8505	1.9938	0.948504	0	0	0	0	0
	412564 protein unc-45 homolog B	0	0	0	0	0	0	0	0	0	0	0	0.6578	5.2843	1.9807	2.87984	0	0	0	0	0
	412722 protein singed	0	0	0	0	0	0	0	0	0	0	2.0773	1.7729	1.4918	1.78067	0.292827	0	0	0	0	0
	409814 beta-glucuronidase	0	0	0.2991	0.0997	0.172685	0	0	0	0	0	0.7846	0.8231	3.6017	1.73647	1.61545	0	0	0	0	0
	411011 guanine nucleotide-binding protein G(s) subunit alpha	0	0	0	0	0	0	0	0	0	0	4.328	0.8807	0	1.73623	2.28732	0	0	0	0	0
	551214 uncharacterized protein LOC551214	0	0	0	0	0	0	0	0	0	0	1.8144	1.7082	1.5237	1.6821	0.147097	0	0	0	0	0
	102656934 stress-induced-phosphoprotein 1	0	0	0	0	0	0	0	0	0	0	3.7528	0	1.1769	1.64323	1.91937	0	0	0	0	0
	413912 constitutive coactivator of PPAR-gamma-like protein 1	0	0	0	0	0	0	0	0	0	0	2.5646	0.9614	1.3093	1.61177	0.843313	0	0	0	0	0
	725932_all2iso cuticular protein analogous to peritrophins 3-C precursor	0.2418	0	0	0.0806	0.139603	0	0	0	0	0	1.6126	1.1744	2.0024	1.59647	0.414236	0	0	0	0	0
	552073 arylsulfatase B-like b	0	0	0	0	0	0	0	0	0	0	1.4625	0.9971	2.1766	1.5454	0.594104	0	0	0	0	0
	409320 leucine carboxyl methyltransferase 1	0	0	0	0	0	0	0	0	0	0	2.7297	1.8922	0	1.54063	1.3984	0	0	0	0	0
	409520 glucosamine-6-phosphate isomerase	0.216	0	0	0.072	0.124708	0	0	0	0	0	3.0056	0.7448	0.7326	1.49433	1.30881	0	0	0	0	0
	410580_all6iso fragile X mental retardation syndrome-related protein 1	0	0	0	0	0	0	0	0	0	0	1.3432	1.1941	1.6147	1.384	0.213248	0	0	0	0	0
	552850_all6iso catenin alpha	0	0	0	0	0	0	0	0	0	0	1.0026	0.5973	2.3217	1.3072	0.901651	0	0	0	0	0
	411732 trimeric intracellular cation channel type B	0	0	0	0	0	0	0	0	0	0	1.1481	0	2.3017	1.14993	1.15085	0	0	0	0	0
	409158_all8iso C-terminal-binding protein	0	0	0	0	0	0	0	0	0	0	0	1.476	1.8183	1.0981	0.966261	0	0	0	0	0
	724299_all2iso uncharacterized protein LOC724299	0	0	0	0	0	0	0	0	0	0	2.6114	0.668	0	1.09313	1.35662	0	0	0	0	0
	410982 protein croquemort	0	0	0	0	0	0	0	0	0	0	1.8939	1.1866	0	1.02683	0.957005	0	0	0	0	0
	551892 cytoplasmic protein NCK1	0	0	0	0	0	0	0	0	0	0	0.6521	1.7755	0.574	1.00053	0.672276	0	0	0	0	0
	414035_all2iso lachesin	0	0	0	0	0	0	0	0	0	0	0.8089	0.7739	1.1533	0.912033	0.209675	0	0	0	0	0
	551454_all3iso voltage-dependent calcium channel subunit alpha-2/delta-3 b	0	0	0	0	0	0	0	0	0	0	1.132	1.4729	0	0.8683	0.771046	0	0	0	0	0
	409348_all8iso lethal(2) giant larvae protein homolog 1	0	0	0	0	0	0	0	0	0	0	1.6795	0.8414	0	0.8403	0.839751	0	0	0	0	0
	410069 tropomyosin-like	0	0	0	0	0	0	0	0	0	0	1.2963	0.3776	0.8271	0.833667	0.459385	0	0	0	0	0
	413005_all7iso protein NDRG3	0	0	0	0	0	0	0	0	0	0	1.0477	0.4718	0.8984	0.805967	0.29887	0	0	0	0	0
	410142_all2iso RILP-like protein homolog	0	0	0	0	0	0	0	0	0	0	1.222	0	1.1365	0.786167	0.682181	0	0	0	0	0
	408826_all5iso dystroglycan	0	0	0	0	0	0	0	0	0	0	0.8723	0	1.3758	0.749367	0.69609	0	0	0	0	0
	551284_all2iso COP9 signalosome complex subunit 4	0	0	0	0	0	0	0	0	0	0	1.0927	0.4735	0.6784	0.7482	0.315446	0	0	0	0	0
	409543 importin subunit alpha-7	0	0	0	0	0	0	0	0	0	0	0	0.9826	1.2575	0.7467	0.661108	0	0	0	0	0
	409313_all5iso actin-related protein 2	0	0	0	0	0	0	0	0	0	0	1.3519	0.7749	0	0.708933	0.67836	0	0	0	0	0
	406139 ankyrin-3	0	0	0	0	0	0	0	0	0	0	1.1711	0.8926	0	0.6879	0.611797	0	0	0	0	0
	408359_all4iso MAGUK p55 subfamily member 6	0	0	0	0	0	0	0	0	0	0	0.5448	0.6754	0.8394	0.686533	0.147615	0	0	0	0	0
	409655_all19iso sorbin and SH3 domain-containing protein 1_all 19 isoforms	0	0	0	0	0	0	0	0	0	0	0.9576	0	0.8591	0.605567	0.526744	0	0	0	0	0
	412342 cyclin-related protein FAM58A	0	0	0	0	0	0	0	0	0	0	0	1.4434	0.3449	0.5961	0.753775	0	0	0	0	0
	552345 gamma-1-syntrophin	0	0	0	0	0	0	0	0	0	0	0.5776	1.1139	0	0.563833	0.557078	0	0	0	0	0
	409424_all13iso solute carrier family 2_ facilitated glucose transporter member 1-like	0	0	0	0	0	0	0	0	0	0	0.932	0.7335	0	0.555167	0.490926	0	0	0	0	0
	724985 torsin-1A (ATPase)	0	0	0	0	0	0	0	0	0	0	0.9487	0.3813	0	0.443333	0.477382	0	0	0	0	0
	408750 pre-mRNA-processing factor 19	0	0	0	0	0	0	0	0	0	0	0.7026	0.5635	0	0.422033	0.37205	0	0	0	0	0
	726283 neuronal calcium sensor 2	0	0	0	0	0	0	0	0	0	0	0.6749	0.23	0.3174	0.407433	0.235719	0	0	0	0	0
	410098 WD repeat and FYVE domain-containing protein 2	0	0	0	0	0	0	0	0	0	0	0.6504	0.3972	0	0.3492	0.327846	0	0	0	0	0
	408583_all25iso tropomyosin	0	0	0	0	0	0	0	0	0	0	0.4046	0	0.6051	0.336567	0.308234	0	0	0	0	0
	725509 cuticular protein 27 precursor	0	0	0	0	0	0	0	0	0	0	0.2875	0	0.583	0.290167	0.291509	0	0	0	0	0
	409523_all2iso mitogen-activated protein kinase 1	0	0	0	0	0	0	0	0	0	0	0.5888	0.2811	0	0.289967	0.2945	0	0	0	0	0
	727161 apidermin 2 precursor	1.5026	0.9823	1.2212	1.23537	0.260439	0	0	0	0	0	0	0	0	0	0	0	0	0	0	0
	410149 carboxypeptidase Q-like	0.9757	0.4586	0.337	0.590433	0.339145	0	0	0	0	0	0	0	0	0	0	0	0	0	0	0
	409002 cuticular protein precursor	0.748	0	0.8332	0.527067	0.458437	0	0	0	0	0	0	0	0	0	0	0	0	0	0	0
	total fmol on column	388.615	265.405	210.31	288.11	91.295	336.96	2472.51	3809.18	2206.22	1751.36	3300.27	2551.11	3597.44	3149.61	539.191	3945.36	2394.61	1428.65	2589.54	1269.63

## Sheet: All detected proteins
Category	GeneID_Protein	HG_d0_6	HG_d0_7	HG_d0_8	Average HG_0	SD HG_0	HG_d8_6	HG_d8_7	HG_d8_8	Average HG_8	SD HG_8	BR_d0_6	BR_d0_7	BR_d0_9	Average BR_0	SD BR_0	BR_d8_6	BR_d8_7	BR_d8_5	Average BR_8	SD BR_8
Cytoskeleton proteins	406122_551176_552637_410075 actin related protein 1 a_4 actins combined	12.051	7.763	13.499	11.1043	2.98288	6.6321	33.9454	49.9998	30.1924	21.9261	60.6459	47.8507	60.8958	56.4641	7.4605	58.5742	38.8136	61.1318	52.8399	12.2142
Oxidative phosphorylation	551766 ATP synthase subunit beta_ mitochondrial	5.8717	5.4777	5.5619	5.6371	0.207486	4.7689	24.7085	38.1648	22.5474	16.8025	46.6517	45.5288	64.8007	52.3271	10.8171	71.6588	44.0396	35.9538	50.5507	18.7219
Cytoskeleton proteins	408782 tubulin beta unique 408782	3.8137	2.6164	4.7351	3.72173	1.06234	1.5297	5.9431	17.427	8.29993	8.20652	53.3002	39.5942	68.4851	53.7932	14.4518	52.3862	42.2387	21.2605	38.6285	15.8738
Cytoskeleton proteins	408782_nonunique_butnotall tubulin beta 408782_nonunique_butnotall	7.4062	3.7763	5.0404	5.40763	1.8426	1.2549	16.0316	29.1924	15.493	13.9765	46.2001	40.1709	52.9607	46.4439	6.39838	47.7199	38.2755	16.8658	34.2871	15.809
Glycolysis	410122 glyceraldehyde-3-phosphate dehydrogenase 2	4.0263	2.4766	1.7477	2.7502	1.16368	2.3254	19.0279	25.6048	15.6527	12.0011	36.2197	26.1711	35.7404	32.7104	5.66827	49.854	28.9116	19.0805	32.6154	15.7175
Oxidative phosphorylation	409114 ATP synthase subunit alpha_ mitochondrial	4.9447	3.8419	4.3407	4.37577	0.552236	2.7228	19.9308	30.3041	17.6526	13.9311	39.5791	34.8652	53.9076	42.784	9.91749	55.3121	34.7618	23.8802	37.9847	15.9619
Cytoskeleton proteins	408388_550827_nonunique_butnotall tubulin alpha 408388_550827 nonunique_butnotall	3.3063	2.7465	3.5574	3.2034	0.415128	1.1259	12.3289	23.3062	12.2537	11.0903	48.7288	41.3684	49.5628	46.5533	4.50961	46.1029	36.8025	30.7517	37.8857	7.73271
MRJP	406090 major royal jelly protein 1	18.0743	1.7374	0	6.6039	9.97157	60.2887	67.1145	71.8234	66.4089	5.79963	3.998	0.8346	0	1.61087	2.10901	48.6837	34.801	29.7638	37.7495	9.79851
Oxidative phosphorylation	406075 ADP/ATP translocase	2.7737	2.9509	2.5074	2.744	0.223237	3.457	30.6864	42.3464	25.4966	19.9574	39.6867	35.8513	45.9502	40.4961	5.09787	49.9135	34.7478	24.7596	36.4736	12.6654
Cytoskeleton proteins	408782_410994_410559_410996 tubulin beta identical peptides all	2.8628	2.4295	2.5849	2.62573	0.219517	1.6687	7.0673	18.3755	9.03717	8.52582	30.292	26.9123	46.27	34.4914	10.3396	40.0849	30.7804	16.7267	29.1973	11.7593
Cytoskeleton proteins	409843_all29iso myosin heavy chain_ muscle	0	0	0.2454	0.0818	0.141682	0	0	0	0	0	41.4305	22.3522	59.8172	41.2	18.7336	56.2368	12.2243	14.2426	27.5679	24.8485
Cytoskeleton proteins	408388_550827_411519_724291_552766_412886 tubulin alpha identical peptides all	1.9738	1.5308	3.0126	2.1724	0.760601	0.8176	5.5356	11.9301	6.09443	5.57729	22.0942	23.0748	37.8079	27.659	8.8029	34.1683	30.9675	32.781	32.6389	1.60512
Transporters	551325 voltage-dependent anion-selective channel (Porin_ mitochondrial)	6.2355	6.7012	3.3141	5.41693	1.83593	1.8884	14.2346	19.652	11.925	9.10423	36.1043	24.8242	42.1604	34.363	8.7983	49.9115	24.7921	22.2575	32.3204	15.287
	411083_all9iso sodium/potassium-transporting ATPase subunit alpha	0.3093	0	0.1481	0.152467	0.154696	0	1.0617	3.0439	1.36853	1.54497	22.2849	20.4666	21.2257	21.3257	0.913268	32.4077	25.0134	11.4787	22.9666	10.6136
Oxidative phosphorylation	413517 phosphate carrier protein_ mitochondrial	0.6398	0.4524	0	0.364067	0.32892	0	13.898	20.8121	11.57	10.5995	21.5394	17.1332	22.134	20.2689	2.73179	35.4191	20.7633	11.4927	22.5584	12.0638
Glycolysis	552007_all4iso pyruvate kinase	0.6076	0.3732	0.4655	0.4821	0.118078	0	5.8523	10.9264	5.5929	5.46782	18.6275	12.0621	14.9148	15.2015	3.29207	36.137	19.5849	8.1937	21.3052	14.0509
ER protein processing / Chaperone & folding	409418_410620 heat shock protein cognate 4_Hsp70Ab-like	7.2064	8.4323	5.0047	6.88113	1.7368	3.0741	22.4021	32.7709	19.4157	15.072	40.0967	34.6669	44.6847	39.8161	5.01479	32.8739	22.0783	12.2349	22.3957	10.3232
Cytoskeleton proteins	408388_550827 tubulin alpha unique 408388_550827	2.5139	2.6794	3.3601	2.85113	0.448478	1.3256	4.9708	13.0853	6.46057	6.01973	32.3449	33.1053	41.6334	35.6945	5.15724	28.8907	25.4329	21.4453	25.2563	3.72584
Amino acid metabolism	550932_all4iso arginine kinase_all iso	0.8818	0	0.7933	0.558367	0.48558	0.8365	8.1135	12.599	7.183	5.9362	26.5921	15.2804	20.7302	20.8676	5.6571	26.9806	26.7203	19.2935	24.3315	4.36495
Translation	408385_544670 elongation factor 1-alpha both 408385_544670	19.6079	11.1526	4.77	11.8435	7.44304	12.5465	41.5394	50.0368	34.7076	19.6567	28.0867	25.611	32.4445	28.7141	3.45968	32.5986	20.4576	6.8536	19.9699	12.8794
Citrate cycle	408950 malate dehydrogenase_ mitochondrial	0.7591	1.0138	0.98	0.917633	0.13833	3.0777	13.1196	12.1004	9.43257	5.52702	19.1551	12.1943	21.6414	17.6636	4.89697	33.9329	18.9409	10.3898	21.0879	11.9175
	410371_all7iso calcium-transporting ATPase sarcoplasmic/endoplasmic reticulum type	0.4992	0	0.2482	0.249133	0.249601	0	2.7127	6.32	3.0109	3.17054	17.7334	6.9964	28.595	17.7749	10.7994	43.4541	8.92	3.4873	18.6205	21.6774
Translation	544670 elongation factor 1-alpha specific 544670	12.5744	12.7712	7.0474	10.7977	3.24932	18.5244	47.793	61.5916	42.6363	21.9918	21.95	19.8703	20.8173	20.8792	1.04123	33.8092	18.4494	2.9598	18.4061	15.4247
Oxidative phosphorylation	552671 cytochrome b-c1 complex subunit 2_ mitochondrial	0.3802	0.6257	0.4398	0.4819	0.12805	1.2162	3.4681	5.113	3.26577	1.95626	16.5539	9.9798	23.7098	16.7478	6.86705	36.6415	14.734	6.2889	19.2215	15.666
Glycolysis	550785 fructose-bisphosphate aldolase	0.5262	0	0.4518	0.326	0.284765	0	3.5305	6.4621	3.33087	3.23567	10.6889	6.8561	6.841	8.12867	2.21724	34.7014	15.505	12.2682	20.8249	12.1259
Growth factor	413324 chitinase-like protein Idgf4	3.9763	6.4947	9.0159	6.49563	2.5198	4.6754	14.224	15.2453	11.3816	5.83012	20.2096	20.2297	22.4461	20.9618	1.28548	26.8162	21.8534	8.0539	18.9078	9.72179
	408722 sodium/potassium-transporting ATPase subunit beta-2-like	0	0	0.409	0.136333	0.236136	0	0.2051	0.9843	0.396467	0.519305	26.6685	19.1799	21.9431	22.5972	3.7869	24.7172	22.421	12.9453	20.0278	6.24018
Peptidases	410022 mitochondrial-processing peptidase subunit beta	0.5193	0.7595	0.3959	0.558233	0.1849	1.0346	5.8385	9.6262	5.49977	4.3058	15.252	9.4331	22.2771	15.6541	6.43143	29.3973	15.8966	4.8525	16.7155	12.2929
Glycolysis	552678 enolase	0.948	0.5403	0.7607	0.749667	0.204074	0.6578	7.4184	12.4754	6.85053	5.92923	14.7769	11.6308	11.0512	12.4863	2.00477	26.6909	17.2354	15.2798	19.7354	6.10251
Citrate cycle	408446_all2iso aconitate hydratase_ mitochondrial	0.5251	0.4195	0.3255	0.423367	0.0998562	0	4.7591	7.4307	4.06327	3.7639	17.0687	8.1674	16.7565	13.9975	5.05146	27.4159	15.7987	9.3387	17.5178	9.16039
ER protein processing	409890 peptidyl-prolyl cis-trans isomerase-like	4.6026	1.3263	1.1826	2.3705	1.93439	0.411	16.7172	19.4737	12.2006	10.3027	28.6027	24.4981	27.9794	27.0267	2.21193	16.591	22.6027	6.8348	15.3428	7.95771
Cytoskeleton proteins	725782 alpha-actinin_ sarcomeric	0.5912	0.7504	0.3863	0.575967	0.182527	0	6.7351	9.4569	5.39733	4.86831	17.3285	10.444	31.7844	19.8523	10.8918	32.7422	5.8866	3.8258	14.1515	16.1329
Citrate cycle	410059 citrate synthase 2_ mitochondrial	0.1245	0	0.2568	0.1271	0.12842	0.9315	7.7265	11.669	6.77567	5.43153	11.709	6.681	11.0245	9.80483	2.72688	24.3902	14.1366	8.9028	15.8099	7.87812
	410211_all10iso four and a half LIM domains protein 2 all 10 isoforms	0	0	0	0	0	0	0	0	0	0	19.4478	12.9661	42.4906	24.9682	15.5171	31.7911	6.6547	4.1971	14.2143	15.2715
	409787 paramyosin_ long form-like	0	0	0	0	0	0	0	0	0	0	23.6017	7.0939	43.4125	24.7027	18.1843	32.1092	5.4704	5.8397	14.4731	15.2744
ER protein processing / Chaperone & folding	408928 heat shock protein 90	1.7276	0.7856	0.1652	0.8928	0.786697	1.4869	10.7383	22.5796	11.6016	10.5728	35.8085	29.0162	38.907	34.5772	5.05905	22.0695	13.8324	5.0207	13.6409	8.52601
Mito chaperones & folding	409384 60 kDa heat shock protein_ mitochondrial-like	7.181	8.7787	4.0457	6.66847	2.40777	5.2127	14.6436	22.9057	14.254	8.85293	26.849	18.5052	27.5581	24.3041	5.03449	20.5775	15.0154	12.3021	15.965	4.21863
	411285_iso758+117+116+115 muscle LIM protein 1-like iso758+117+116+115	0	0	0	0	0	0	0	0	0	0	22.7649	7.4565	32.2007	20.8074	12.4877	29.7609	3.0894	5.1951	12.6818	14.8284
Citrate cycle	409292 isocitrate dehydrogenase [NAD] subunit alpha_ mitochondrial	0	0	0	0	0	0	2.3159	3.7132	2.0097	1.87544	9.6508	5.0637	12.7197	9.14473	3.85301	22.8427	9.5988	6.6777	13.0397	8.61434
GTP-binding proteins	410497 guanine nucleotide-binding protein G(I)/G(S)/G(T) subunit beta-1	0.422	0.4794	0.7407	0.547367	0.169874	1.5727	2.0688	3.1544	2.2653	0.808952	19.5834	15.3	14.4475	16.4436	2.75232	18.8037	12.7641	3.9602	11.8427	7.46453
Oxidative phosphorylation	551721 V-type proton ATPase subunit B	0.8616	0.6279	0.3654	0.6183	0.248239	0.6044	4.0543	8.9473	4.53533	4.1922	15.163	11.5461	12.9192	13.2094	1.82583	18.7181	12.7254	7.0111	12.8182	5.85405
MRJP	406091 major royal jelly protein 2	0.4903	0	0	0.163433	0.283075	8.3408	43.0171	51.3947	34.2509	22.8264	0	0	0	0	0	17.4386	12.9905	13.641	14.69	2.40245
Oxidative phosphorylation	551093 V-type proton ATPase catalytic subunit A	0.4852	0.3428	0.3397	0.389233	0.083124	0.4314	3.9918	9.0792	4.5008	4.34631	14.2143	10.8068	12.2254	12.4155	1.71169	17.6402	12.7381	6.525	12.3011	5.57047
Oxidative phosphorylation	807700 cytochrome c oxidase subunit II (mitochondrion)	0	0	0	0	0	0	0.8212	3.912	1.57773	2.06281	16.564	0	11.3275	9.29717	8.46659	19.0219	11.0208	3.2518	11.0982	7.88533
Nucleotide metabolism	102654653_all2iso dihydropyrimidinase	0.6436	0	0.3388	0.327467	0.32195	0	3.2582	0	1.08607	1.88112	21.9191	18.4517	18.3367	19.5692	2.03591	19.5682	10.2593	2.374	10.7338	8.60692
Citrate cycle	551039 dihydrolipoyl dehydrogenase_ mitochondrial	0.2917	0.4314	0.2876	0.3369	0.0818651	0	2.0492	4.8616	2.3036	2.44076	10.543	6.9643	14.1644	10.5572	3.60007	20.4909	9.2987	3.9348	11.2415	8.4473
	411285_all5iso muscle LIM protein 1-like all isoforms	0	0	0	0	0	0	1.0081	1.8125	0.9402	0.908156	16.3242	6.4704	22.1585	14.9844	7.92941	24.2652	5.3977	4.1271	11.2633	11.2779
Extracellular matrix	408552 collagen alpha-1(IV) chain b	0	0	0	0	0	0	1.6612	1.6661	1.1091	0.960512	3.6023	3.141	4.9711	3.9048	0.951812	16.5066	12.4959	1.4332	10.1452	7.8068
Citrate cycle	408286_all6iso 2-oxoglutarate dehydrogenase_ mitochondrial	0	0	0	0	0	0	4.8243	3.8851	2.90313	2.55767	12.7948	6.8881	12.8913	10.8581	3.43843	20.1751	8.6103	3.5036	10.763	8.54168
Citrate cycle	408654 pyruvate dehydrogenase (lipoamide) beta	0.2772	0	0	0.0924	0.160041	0.6806	3.5463	6.3665	3.53113	2.84298	7.9404	4.6767	9.166	7.26103	2.32048	20.1158	8.5541	3.0139	10.5613	8.72584
Glycolysis	411576 phosphoglycerate kinase	0.4008	0	0	0.1336	0.231402	0	4.4912	9.8982	4.79647	4.95616	10.6743	8.0384	9.0618	9.25817	1.32888	18.1666	10.4507	5.1802	11.2658	6.53146
Amino acid metabolism	409253_all3iso glutamate dehydrogenase_ mitochondrial	1.5523	0.5854	0.4074	0.848367	0.616087	0.6122	4.6852	10.6391	5.31217	5.04277	20.6888	10.6351	15.181	15.5016	5.03451	16.8187	11.1206	5.618	11.1858	5.60063
ER protein processing / Chaperone & folding	409587 heat shock protein cognate 3 precursor	6.3408	4.8289	2.3492	4.5063	2.01526	2.8074	23.3149	39.8998	22.0074	18.5807	23.9121	21.9987	25.8405	23.9171	1.9209	17.1358	9.9363	5.6651	10.9124	5.79731
Ubiquitin system	412353 ubiquitin	3.4728	3.0602	1.1654	2.56613	1.23049	2.9893	14.405	27.1534	14.8492	12.0882	19.1499	15.3015	20.6573	18.3696	2.76185	16.1904	9.3153	0	8.5019	8.12579
Oxidative phosphorylation	552682 ATP synthase subunit delta_ mitochondrial	0	0	0	0	0	0	0.993	1.6893	0.8941	0.848981	10.8674	5.8019	12.3747	9.68133	3.44318	16.9364	8.1755	8.9623	11.3581	4.84697
Extracellular matrix	724548_all2iso integrin alpha-PS2	0	0	0	0	0	0	0	0	0	0	2.0569	0	2.1325	1.39647	1.20997	23.3724	1.7157	0	8.3627	13.0271
ER protein processing / Chaperone & folding	408605 heat shock protein cognate 5	4.3901	3.0277	1.2699	2.8959	1.56427	1.6738	13.9101	15.4738	10.3526	7.55659	18.1024	14.4233	18.4693	16.9983	2.23758	14.2218	10.6042	5.128	9.98467	4.57845
	412543_all2iso uncharacterized protein LOC412543	4.4996	3.3817	4.1493	4.0102	0.571784	0	5.2053	6.5939	3.93307	3.47618	15.479	17.2434	19.5461	17.4228	2.03948	14.1529	10.4681	4.7407	9.78723	4.7429
ER protein processing / Membrane trafficking	550716 clathrin heavy chain	0.5621	1.1134	0.4422	0.7059	0.357961	0	3.993	6.7388	3.57727	3.38858	10.2139	7.9987	8.1107	8.77443	1.24787	15.8774	8.3218	3.8815	9.36023	6.06499
Amino acid metabolism	410066_all3iso glutamine synthetase	0	0	0.2098	0.0699333	0.121128	0	2.2325	4.79	2.34083	2.39684	9.652	6.7625	6.4775	7.63067	1.75632	10.8521	13.2923	11.5337	11.8927	1.25909
Oxidative phosphorylation	552699 ATP synthase subunit gamma_ mitochondrial	0.2244	0	0.5022	0.2422	0.251573	0	1.1293	3.0856	1.40497	1.56116	8.5575	5.9467	11.5631	8.6891	2.81051	17.1756	6.8249	7.5366	10.5124	5.78149
Citrate cycle	724321_all3iso fumarate hydratase_ mitochondrial-like	0.2154	0	0.302	0.172467	0.15551	0	2.2797	4.4211	2.2336	2.21091	9.6246	6.2635	11.5352	9.1411	2.6689	17.1599	6.8033	4.3582	9.44047	6.79609
Transcription factors	100576993_all3iso zinc finger protein 1	0	0	0	0	0	0	0	0	0	0	9.8952	8.0473	0	5.98083	5.26132	14.556	9.1887	0	7.9149	7.36113
MRJP	406121 major royal jelly protein 3	12.1765	1.6174	0	4.59797	6.61284	2.9883	50.7322	35.4905	29.737	24.3864	2.6749	1.0388	0.2981	1.33727	1.21619	5.0884	18.0584	10.0023	11.0497	6.54813
	552259 staphylococcal nuclease domain-containing protein 1	2.9857	4.1138	0.5187	2.5394	1.83863	5.6736	22.4543	28.139	18.7556	11.6805	2.8186	4.0016	3.4697	3.42997	0.5925	19.4182	2.8844	1.6605	7.9877	9.918
ER protein processing / Chaperone & folding	551763_all2iso hypoxia up-regulated protein 1	0.4299	1.835	0.2652	0.843367	0.862719	0	2.4709	5.5143	2.66173	2.7621	12.4624	9.5325	3.1438	8.37957	4.76508	17.749	4.5337	3.358	8.5469	7.9909
MRJP	406116 major royal jelly protein 5	1.4947	0	0	0.498233	0.862965	9.2918	24.9109	28.5764	20.9264	10.2412	0	0	0	0	0	20.4276	1.7598	4.9998	9.0624	9.97498
	409533_all3iso annexin B9-like a	1.3719	0.5149	1.1759	1.0209	0.449033	0.5528	3.8288	9.8302	4.73727	4.70495	12.5865	11.4561	14.1991	12.7472	1.37855	12.0079	9.9295	4.1603	8.69923	4.06588
ER protein processing	409377 transitional endoplasmic reticulum ATPase TER94	2.7619	1.4802	1.314	1.85203	0.792337	1.7794	8.9364	14.0016	8.23913	6.14086	9.9392	9.8343	12.6581	10.8105	1.6009	16.1279	5.4637	3.3742	8.32193	6.84042
Mito translation	408328 elongation factor Tu_ mitochondrial-like	0.8864	0.5572	0.7697	0.737767	0.166907	0	2.904	6.3539	3.08597	3.18086	9.6076	7.6072	10.5632	9.25933	1.50846	12.9388	7.8329	4.6518	8.4745	4.18059
Cytoskeleton proteins	409713_all5iso protein hu-li tai shao	0.4802	0.5608	0.4838	0.508267	0.0455308	0	4.0795	3.6538	2.57777	2.24254	16.1664	12.0901	14.0277	14.0947	2.03898	11.9794	8.6483	6.9996	9.2091	2.53682
Oxidative phosphorylation	550667 succinate dehydrogenase [ubiquinone] flavoprotein subunit_ mitochondrial	0.1844	0	0	0.0614667	0.106463	0	3.4182	4.6904	2.70287	2.42564	6.6347	3.7158	8.3919	6.24747	2.36198	14.0786	6.3556	3.4711	7.96843	5.48459
Glycolysis	724724 ATP-dependent 6-phosphofructokinase	0	0	0	0	0	0	0	1.488	0.496	0.859097	8.7841	4.6728	5.3164	6.25777	2.21141	13.6967	6.416	3.5811	7.89793	5.21809
	409798 FABP-like protein	0	0	0	0	0	0	0.4297	1.8249	0.751533	0.954069	18.3419	11.6798	19.3058	16.4425	4.15268	11.8974	8.0852	12.7512	10.9113	2.4844
Fatty acid and lipid metabolism	412025 very long-chain specific acyl-CoA dehydrogenase_ mitochondrial	0.6199	0.5325	0.2175	0.456633	0.211656	0	3.8827	5.5685	3.1504	2.85556	11.1739	1.5711	2.0173	4.92077	5.41997	17.1057	1.4585	0.371	6.31173	9.36365
ER protein processing / Membrane trafficking	102656074_all6iso reticulon-1	0.5139	0	0.2788	0.264233	0.257259	0	4.2634	10.5173	4.9269	5.28995	11.6981	9.8946	12.7845	11.4591	1.4597	13.5255	4.8344	5.4187	7.9262	4.85793
Fatty acid and lipid metabolism	408920_all2iso long-chain fatty acid transport protein 4	0	0.3592	0	0.119733	0.207384	0	0	1.3393	0.446433	0.773245	8.5978	1.0338	25.7839	11.8052	12.683	18.3477	0	0.547	6.29823	10.4387
ER protein processing / Chaperone & folding	412150 endoplasmin	2.4077	1.0776	0.5593	1.3482	0.953448	1.6354	13.4637	28.6842	14.5944	13.5598	17.5828	15.7044	18.3106	17.1993	1.34477	12.9579	5.0987	6.2289	8.09517	4.249
Citrate cycle	551403_all2iso succinyl-CoA ligase subunit alpha_ mitochondrial	0.7371	0	0	0.2457	0.425565	0	6.288	11.1788	5.82227	5.60393	8.8914	5.5527	8.2746	7.5729	1.77652	10.7885	6.9399	5.5306	7.753	2.72162
ER protein processing	551435 protein disulfide-isomerase	3.7879	2.7291	1.4504	2.6558	1.17047	4.0406	17.5354	30.033	17.203	12.9994	9.9937	10.2255	11.1927	10.4706	0.635978	11.0699	6.5279	4.8769	7.49157	3.20699
ER protein processing	409165 calreticulin	2.2009	0.607	0.6606	1.15617	0.905162	1.2975	11.1987	27.1714	13.2225	13.0551	14.7186	12.235	15.3086	14.0874	1.63112	9.6522	7.8646	6.0618	7.85953	1.79521
Amino acid metabolism	727622 aspartate aminotransferase_ cytoplasmic	0.1596	0	0.1598	0.106467	0.0922029	0	3.2005	5.9964	3.06563	3.00047	4.9803	4.1054	4.716	4.60057	0.448727	11.6971	5.7755	4.1889	7.2205	3.95718
Citrate cycle	552128 isocitrate dehydrogenase [NAD] subunit beta_ mitochondrial	0	0	0	0	0	0	1.1433	2.3421	1.1618	1.17116	4.2961	2.7772	5.1833	4.08553	1.21679	11.506	5.9423	2.8788	6.7757	4.37356
	409180 4-hydroxybutyrate coenzyme A transferase-like	0.3294	0.5171	0.2415	0.362667	0.140779	0	2.8079	5.8676	2.89183	2.9347	7.943	6.6187	7.3333	7.29833	0.662842	10.1533	7.187	4.9054	7.41523	2.63138
	551944 prohibitin-2	0.87	0	0.5867	0.485567	0.44373	0	6.147	8.7498	4.9656	4.49294	11.219	7.9753	12.0466	10.4136	2.15182	9.4728	7.8134	4.993	7.4264	2.26484
Fatty acid and lipid metabolism	551904_all3iso glycerol-3-phosphate dehydrogenase_ mitochondrial	0	0	0	0	0	0	2.2985	4.0371	2.11187	2.02501	5.1533	2.6541	9.8387	5.88203	3.64732	12.3389	4.8521	3.5587	6.91657	4.7402
	409881 myosin regulatory light chain 2	0	0	0	0	0	0	0	0	0	0	10.8727	3.8236	21.8762	12.1908	9.0982	13.8274	3.1329	1.1608	6.04037	6.81548
	409954 peroxiredoxin 1	2.3479	0.7912	0.656	1.26503	0.940223	0.3379	7.7182	15.1987	7.7516	7.43046	13.1716	9.4676	12.5533	11.7308	1.98425	10.3933	6.5219	4.1686	7.02793	3.14305
	410211_iso077+079+082+084+732-735+737 four and a half LIM domains protein 2 isoforms 077+079+082+084+732-735+737	0	0	0	0	0	0	0	0	0	0	7.0905	4.7568	20.8499	10.8991	8.69631	14.5139	2.2293	2.0518	6.265	7.14431
	408792 protein 4.1 homolog	0	0	0	0	0	0	0	0	0	0	3.054	2.1511	5.0956	3.43357	1.5085	15.0929	1.3326	0.6874	5.7043	8.13716
	408276 ATP-dependent RNA helicase bel	0	0	0.4076	0.135867	0.235328	0	3.0407	5.4826	2.8411	2.74674	7.4817	5.309	0.4915	4.4274	3.57752	11.7323	4.5615	0	5.43127	5.91431
	102656448 glycerol-3-phosphate dehydrogenase [NAD(+)]_ cytoplasmic-like	0.1321	0	0	0.0440333	0.076268	0	0	0.3966	0.1322	0.228977	2.5294	0.4121	1.3545	1.432	1.06078	14.671	1.4869	1.4602	5.8727	7.61956
Citrate cycle	100576646 dihydrolipoyllysine-residue acetyltransferase component of pyruvate dehydrogenase complex_ mitochondrial	0	0	0	0	0	0	2.8583	4.8035	2.55393	2.41617	4.5926	3.1187	6.6716	4.7943	1.78502	11.0178	5.1105	2.4215	6.18327	4.39741
Amino acid metabolism	552109 cytosol aminopeptidase-like	0.9247	0	0	0.308233	0.533876	0.4344	4.7847	10.2254	5.14817	4.90561	7.0953	5.6058	7.121	6.60737	0.867477	10.5096	5.4753	2.5663	6.18373	4.01876
Amino acid metabolism	551113 delta-1-pyrroline-5-carboxylate dehydrogenase_ mitochondrial	0.2467	0	0.1778	0.1415	0.127293	0	2.3035	4.226	2.1765	2.11586	8.4946	6.1591	6.4911	7.04827	1.26351	8.8911	7.0809	3.9545	6.64217	2.49737
	409450 guanine nucleotide-binding protein subunit beta-like protein	2.3238	1.9941	0.9947	1.77087	0.692099	3.8684	29.8636	40.789	24.8403	18.966	6.833	5.9642	8.8539	7.21703	1.48263	11.6601	4.2455	3.2887	6.3981	4.58207
	412111 vigilin	1.0255	0	0	0.341833	0.592073	4.7154	16.7177	17.7852	13.0728	7.25735	5.2461	4.1621	7.7179	5.7087	1.82248	11.9273	3.806	1.7516	5.8283	5.38084
Cytoskeleton proteins	409697 filamin-like	0	0	0	0	0	0	0	0	0	0	6.7189	2.6333	8.9385	6.0969	3.19829	14.1266	1.43	1.6081	5.72157	7.27952
	412924_all2iso protein ROP	0	0	0	0	0	0	0.5083	0.869	0.4591	0.436584	6.7594	5.8012	5.1738	5.91147	0.79853	8.0796	7.4595	3.5589	6.366	2.45071
Citrate cycle	409155 dihydrolipoyllysine-residue succinyltransferase component of 2-oxoglutarate dehydrogenase	0	0	0.2203	0.0734333	0.12719	0	2.7394	2.7845	1.8413	1.59477	6.0191	3.2546	11.0503	6.77467	3.95239	10.9016	4.5208	3.9703	6.46423	3.85272
Glycolysis	726117 triosephosphate isomerase	0.3386	0	0.1682	0.168933	0.169301	0.3741	6.3244	8.7648	5.15443	4.31597	3.7203	2.3018	2.9776	2.9999	0.709513	8.9204	6.2594	4.8004	6.66007	2.08902
Antimicrobial defense	406081 glucose oxidase	5.807	1.1734	0.3056	2.42867	2.95772	16.3353	20.6721	34.6835	23.897	9.58978	0	0	0	0	0	13.6704	1.421	1.3517	5.48103	7.09228
	408689_all3iso fatty acid binding protein	0.5193	0	0.4159	0.311733	0.274875	0	0.9777	2.9523	1.31	1.50394	18.5466	14.5743	17.2708	16.7972	2.02805	8.0177	6.9926	3.1405	6.05027	2.57153
	725274 3-hydroxyacyl-CoA dehydrogenase type-2-like	1.2511	1.6574	1.1199	1.3428	0.280238	0.7644	6.6301	12.6849	6.69313	5.9605	7.6716	7.8601	8.5362	8.02263	0.454638	9.1919	5.7898	2.4226	5.80143	3.38466
	412808_all3iso aminopeptidase Ey	0	0	0	0	0	0	0	0	0	0	2.3234	7.25	5.9719	5.18177	2.55658	13.7094	1.2089	0	4.97277	7.59025
Citrate cycle	412876_all2iso pyruvate carboxylase_ mitochondrial	0	0	0.323	0.107667	0.186484	0	0.8779	5.5533	2.14373	2.98522	2.0149	2.9579	2.1924	2.3884	0.501123	4.6267	10.1274	5.6707	6.80827	2.92147
	409861 nucleoside diphosphate kinase	0.2431	0	0.3933	0.212133	0.19847	0	4.0617	8.9899	4.35053	4.5019	7.6657	5.6791	6.5246	6.62313	0.996959	10.1281	4.5121	3.1173	5.91917	3.71116
Ribosome	410486 40S ribosomal protein SA	3.0912	1.5125	2.3674	2.3237	0.790257	4.7887	21.5743	28.5276	18.2969	12.2041	5.7615	5.9027	7.4965	6.3869	0.963532	9.9555	4.6389	5.0777	6.55737	2.95104
	409207 synaptic vesicle membrane protein VAT-1 homolog-like	0	0	0	0	0	0	0	1.0551	0.3517	0.609162	13.4031	11.5477	10.633	11.8613	1.41142	7.8367	6.6929	5.4391	6.65623	1.19922
	409267 glycogen phosphorylase	0.2037	0.329	0.2765	0.269733	0.0629235	0.3987	0.9083	13.7323	5.0131	7.55535	6.087	3.3211	4.7247	4.71093	1.383	11.3887	3.0918	1.9437	5.47473	5.15372
Ribosome	551107 60S ribosomal protein L9	5.0176	4.0023	1.6653	3.56173	1.71903	8.9753	26.3837	32.7261	22.695	12.2976	6.3789	5.0497	7.518	5.7143	1.23537	10.5927	3.8349	2.1153	5.5143	4.48128
Amino acid metabolism	408955_all2iso 4-aminobutyrate aminotransferase_ mitochondrial	0	0	0	0	0	0	0.8518	2.1384	0.996733	1.07654	6.3297	5.1403	5.8477	5.77257	0.598249	7.3653	7.0468	3.1736	5.8619	2.33358
Ribosome	408526 60S ribosomal protein L4	4.6147	1.3152	1.5602	2.4967	1.83833	6.1677	25.6629	29.9918	20.6075	12.6911	5.6029	4.3562	7.2162	5.7251	1.43391	9.8355	4.5736	3.0434	5.8175	3.56281
Citrate cycle	551958 succinyl-CoA synthetase subunit beta	0	0	0	0	0	0	3.316	5.4817	2.93257	2.76089	4.966	3.1272	4.8605	4.3179	1.03252	9.6045	4.5575	2.7958	5.6526	3.53398
	406152 juvenile hormone epoxide hydrolase 1	0.622	0.6763	0.6757	0.658	0.0311784	0.5276	2.2413	5.9186	2.89583	2.75446	0	4.1555	6.943	3.6995	3.49389	7.1166	7.0025	2.1318	5.41697	2.84561
	409077 aminopeptidase N	0	0	0	0	0	0	0	0	0	0	6.0137	4.1431	3.6771	4.6113	1.23666	6.8519	7.2215	3.8049	5.95943	1.87501
	410923_all12iso dynamin	0	0	0	0	0	0	0	0	0	0	7.9173	5.1314	5.8073	6.28533	1.45317	7.1965	6.7766	3.7941	5.9224	1.85508
Translation	551211 elongation factor 1-gamma	4.1806	3.6065	1.2969	3.028	1.52641	4.5179	19.8443	26.38	16.9141	11.2217	8.4551	6.391	11.3095	8.71853	2.46981	10.021	3.8114	2.3412	5.3912	4.07635
	410204 titin-like b	0.3548	0	0	0.118267	0.204844	0	0	0	0	0	6.2108	1.7399	10.8082	6.25297	4.5343	12.6007	1.2224	1.2063	5.0098	6.57392
	409398 superoxide dismutase 1	0.6226	0	0	0.207533	0.359458	0	1.5522	3.6708	1.741	1.84267	5.8301	4.7769	3.2696	4.62553	1.28694	7.1842	6.2418	1.5481	4.99137	3.01896
Amino acid metabolism	412675 aspartate aminotransferase_ mitochondrial	0.5781	0	0.2576	0.278567	0.28962	0.9832	7.4039	15.0592	7.81543	7.04702	4.1547	3.7015	3.957	3.93773	0.227213	6.4595	6.7499	5.2899	6.16643	0.772862
	411765 rab GDP dissociation inhibitor beta	0.2562	0.2534	0.3437	0.284433	0.0513455	0	1.4257	2.4783	1.30133	1.24382	8.9367	7.7507	6.7801	7.8225	1.08009	8.0258	5.1246	2.8626	5.33767	2.58819
Amino acid metabolism	412305 succinate-semialdehyde dehydrogenase_ mitochondrial	0.2279	0	0.1398	0.122567	0.114923	0	1.6887	4.3308	2.0065	2.18282	4.2585	2.4145	3.7316	3.4682	0.949799	8.7288	4.2282	2.2459	5.06763	3.32197
Ribosome	551330 40S ribosomal protein S3	3.6789	1.9553	1.1042	2.24613	1.31176	2.3584	23.7799	30.986	19.0414	14.8904	5.9867	5.4785	7.5215	6.3289	1.06362	9.5502	3.2739	2.6642	5.16277	3.81184
Translation	409167 translation elongation factor 2	3.3207	1.9039	0.8448	2.02313	1.24225	2.8865	25.172	33.7456	20.6014	15.9292	7.4996	6.2785	6.6863	6.82147	0.62167	7.9019	4.6956	1.9706	4.85603	2.9689
	409390_all2iso cAMP-dependent protein kinase type II regulatory subunit	0	0	0.2334	0.0778	0.134754	0	1.3545	2.3257	1.22673	1.1681	5.3458	5.3651	5.0623	5.25773	0.169525	8.8356	3.7098	4.7774	5.77427	2.7044
Oxidative phosphorylation	411183 cytochrome b-c1 complex subunit Rieske_ mitochondrial	0	0	0	0	0	0	1.7204	2.1819	1.30077	1.14989	3.7494	2.2826	5.2896	3.77387	1.50365	6.6015	5.9213	0.7789	4.4339	3.18354
	100576703 sarcalumenin	0	0	0	0	0	0	0	0	0	0	2.4166	0	9.3345	3.91703	4.84476	11.0544	1.4275	0.7021	4.39467	5.77889
	406131 alpha-glucosidase Hbg3 precursor	0	0	0	0	0	2.6992	0.4017	16.1336	6.4115	8.49759	0	0.8604	0	0.2868	0.496752	11.5199	0.9088	0	4.1429	6.40481
	410325 trifunctional enzyme subunit alpha_ mitochondrial	0.6741	1.1709	0.5303	0.791767	0.336119	0	4.5183	6.9011	3.80647	3.50519	5.5989	5.4611	7.1218	6.0606	0.921605	7.825	4.4345	1.8359	4.69847	3.00326
ER protein processing / Chaperone & folding	408706_all2iso heat shock protein 70Cb ortholog	0.6536	0.3014	2.7338	1.2296	1.31452	0	1.7201	2.5443	1.42147	1.29817	14.3196	7.1412	8.5899	10.0169	3.796	7.5962	4.6277	2.3594	4.8611	2.62619
	551446_all11iso RNA-binding protein lark	2.0814	1.0459	1.0168	1.38137	0.606421	0.5537	6.9521	6.0798	4.52853	3.46983	11.9668	11.8757	14.2641	12.7022	1.35341	6.9239	5.2432	2.3306	4.83257	2.32402
	413936 uncharacterized protein LOC413936	0	0	0	0	0	0	0	0	0	0	2.833	7.2133	7.4916	5.84597	2.61301	9.6245	2.3676	0.5403	4.17747	4.80493
	411344 fasciclin-1	0	0	0	0	0	0	0	0	0	0	6.6873	3.635	4.1416	4.8213	1.63573	5.2914	6.6147	2.8944	4.9335	1.8858
Citrate cycle	410396 isocitrate dehydrogenase [NAD] subunit gamma_ mitochondrial	0	0	0	0	0	0	1.4104	2.3822	1.2642	1.19781	3.0845	2.3548	4.4388	3.2927	1.05748	8.7766	3.0501	1.35	4.39223	3.89096
	724832 innexin inx2	0	0	0	0	0	0	0	0.3564	0.1188	0.205768	3.055	2.5164	2.697	2.75613	0.274126	6.8237	4.9084	1.9562	4.56277	2.45209
	406113 excitatory amino acid transporter 2	0	0	0	0	0	0	0	0	0	0	2.832	1.8586	2.4368	2.3758	0.489559	8.7254	2.9907	1.0106	4.24223	4.00678
	406154 profilin	0.5332	0	0.6308	0.388	0.339543	0	3.1813	6.7062	3.29583	3.35457	10.8188	8.4383	9.6439	9.63367	1.19028	7.8515	3.6565	3.361	4.95633	2.51164
	412886 tubulin alpha unique 412886	0	0	0	0	0	0	0.9125	0	0.304167	0.526832	10.3382	0	0	3.44607	5.96876	11.5049	0	0	3.83497	6.64236
Ribosome	409326 40S ribosomal protein S2	2.6831	0.6042	0.6718	1.3197	1.18122	3.7534	24.2706	30.2689	19.431	13.9045	5.0336	3.7111	4.5067	4.41713	0.665784	6.615	4.662	3.4241	4.90037	1.60875
Amino acid metabolism	411808 proline dehydrogenase 1_ mitochondrial	0	0	0	0	0	0	0.2741	1.4871	0.587067	0.791409	6.1589	4.3545	5.3435	5.28563	0.903591	6.1042	5.1559	6.2415	5.83387	0.591136
	409886_all5iso protein Mo25	0	0	0	0	0	0	0	0	0	0	0.7802	0.7035	0	0.494567	0.430021	10.5299	0.719	0.4096	3.88617	5.75572
	725718 cofilin/actin-depolymerizing factor homolog	0.2278	0	0	0.0759333	0.13152	0	2.3099	3.8397	2.04987	1.93301	13.0839	8.9717	12.4342	11.4966	2.21063	5.7993	5.3173	3.6258	4.91413	1.14146
	409767_all3iso casein kinase II subunit alpha	0	0	0	0	0	0	0	0	0	0	0.8368	2.043	2.6754	1.85173	0.934104	10.4718	0.5554	0.7826	3.9366	5.66079
	408901 WD40 domain protein	0	0	0	0	0	0	0.5048	1.018	0.5076	0.509006	1.5625	5.8943	5.5305	4.3291	2.40284	6.1618	4.801	0.4069	3.7899	3.00773
Ribosome	413296 40S ribosomal protein S3a	2.5842	0.6021	0.66	1.2821	1.12802	3.0243	29.1772	31.6931	21.2982	15.8756	4.1133	3.3605	5.8868	4.45353	1.29706	7.4791	3.4736	3.4027	4.78513	2.33331
	410905 sodium/potassium-transporting ATPase subunit beta-2	0	0	0	0	0	0	0	0	0	0	2.2217	1.5943	1.8433	1.88643	0.315916	5.3703	5.4598	5.0991	5.30973	0.187823
	726924_all7iso synapse-associated protein 1	0	0	0	0	0	0	0	0	0	0	5.6309	3.2178	2.8582	3.9023	1.50777	3.417	7.339	5.4424	5.39947	1.96135
Translation	411989_sp409866del eukaryotic initiation factor 4A-I	0.641	0.5013	0.3825	0.508267	0.129391	0.4878	8.2187	12.272	6.99283	5.98698	7.2876	5.9943	6.6024	6.6281	0.647033	6.961	3.7947	1.3556	4.0371	2.81055
	413189_all2iso NADH-cytochrome b5 reductase 2	0	0	0.1844	0.0614667	0.106463	0	2.1045	16.3339	6.14613	8.88539	5.9291	4.1597	5.77	5.28627	0.978873	5.7521	4.9968	2.3353	4.3614	1.79483
	408613 synaptotagmin 1	0	0	0	0	0	0	0	0	0	0	6.709	3.4343	4.223	4.78877	1.70909	5.1726	5.558	5.1198	5.28347	0.239214
	551737 synapsin	0	0	0	0	0	0	0	0	0	0	10.4534	6.4688	7.1021	8.0081	2.14123	4.6331	6.0523	4.1323	4.93923	0.995936
	409620 vacuolar protein sorting-associated protein 8 homolog	0	0	0	0	0	0	0	0	0	0	0	0	0	0	0	0	10.6481	0	3.54937	6.14768
	552381 neutral and basic amino acid transport protein rBAT	0	0	0	0	0	0	4.5356	4.4969	3.01083	2.60753	4.7945	3.4406	5.0224	4.41917	0.85509	6.5434	4.0696	1.9206	4.17787	2.3133
Glycolysis	552736 phosphoglycerate mutase 2	0	0	0.1617	0.0539	0.0933575	0	2.0206	3.5084	1.843	1.76093	5.4281	3.0247	3.6373	4.03003	1.2489	5.6616	4.9424	3.3345	4.64617	1.1915
Translation	408385 elongation factor 1-alpha specific 408385	0	0	0.3881	0.129367	0.22407	0	0	0.5645	0.188167	0.325914	10.1758	7.7284	11.3082	9.73747	1.82971	6.8456	3.7376	0	3.52773	3.42762
Glycolysis	550687 aldehyde dehydrogenase_ mitochondrial	3.6047	1.776	1.0077	2.12947	1.33409	0.6757	4.5413	14.3423	6.51977	7.04484	3.0734	3.8352	3.1418	3.35013	0.42147	8.2877	2.2656	1.508	4.02043	3.71492
Oxidative phosphorylation	551866 NADH dehydrogenase [ubiquinone] 1 alpha subcomplex subunit 9_ mitochondrial	0	0	0	0	0	0	0	1.3926	0.4642	0.804018	2.4629	1.5015	4.6303	2.8649	1.60267	7.548	3.0043	1.1078	3.8867	3.30953
	726178_all2iso hrp65 protein-like	0.5164	0.445	0.3206	0.427333	0.0990883	0	1.2732	1.3813	0.884833	0.768192	6.9552	4.9548	5.3439	5.7513	1.0606	8.3835	2.135	0.9772	3.8319	3.98408
	551261 plasma membrane calcium-transporting ATPase 2	0	0	0	0	0	0	0	0	0	0	3.7061	2.5348	5.8002	4.0137	1.65429	6.9179	3.5391	0.9477	3.80157	2.99374
	408540_all2iso thioredoxin peroxidase 3	0	0	0.1574	0.0524667	0.0908749	0	1.438	5.3285	2.2555	2.75671	4.4285	3.6984	4.8292	4.3187	0.57334	5.9375	4.4966	3.408	4.61403	1.26883
	408971_all6iso ras-related protein Rab-3	0	0	0	0	0	0	0.6448	0.8583	0.501033	0.446846	7.2003	4.5978	3.6629	5.15367	1.83304	6.4215	4.0098	4.3077	4.913	1.31486
ER protein processing	409911 protein disulfide-isomerase A3	3.6994	1.165	1.5431	2.13583	1.36722	2.3934	13.8551	27.7109	14.6531	12.6776	9.2849	7.9698	8.292	8.51557	0.685462	6.4657	3.8785	3.2799	4.54137	1.69318
	410279_all5iso syntaxin 1A	0	0	0	0	0	0	0	0.3796	0.126533	0.219162	6.9719	4.5809	5.7214	5.75807	1.19592	5.9441	4.3671	0	3.43707	3.07925
Ribosome	552445 60S ribosomal protein L3	3.8199	1.03	1.4413	2.09707	1.50612	3.4909	24.0001	31.1833	19.5581	14.3707	5.2814	4.0744	6.4743	5.2767	1.19996	6.9474	3.3588	1.0139	3.77337	2.9884
	413222_all3iso lamin Dm0	0.4034	0	0	0.134467	0.232903	1.4104	2.7742	3.0332	2.40593	0.871829	6.8503	6.0876	9.7299	7.55593	1.92094	5.6494	4.6185	1.7414	4.0031	2.02538
	411347_all11iso peripheral plasma membrane protein CASK	0	0	0	0	0	0	0	0	0	0	5.9491	0.7088	0	2.2193	3.24949	10.161	0	0	3.387	5.86646
Glycolysis	551154 glucose-6-phosphate isomerase	0	0	0	0	0	0	1.1948	3.0865	1.4271	1.55631	3.5264	2.4041	3.9541	3.29487	0.800519	6.6586	3.4641	2.5603	4.22767	2.1532
ER protein processing / N-glycan biosynthesis	726087 ribophorin 1 (dolichyl-diphosphooligosaccharide--protein glycosyltransferase)	0.8016	0.5335	0.3343	0.556467	0.234495	1.6879	13.585	17.1643	10.8124	8.10217	3.7249	3.6647	3.9402	3.7766	0.144844	7.5968	2.5006	1.085	3.72747	3.42488
	409789_all2iso uncharacterized peptidase C1-like protein F26E4.3	0.4949	0	0	0.164967	0.285731	0	1.9032	2.7693	1.5575	1.41665	2.5759	2.8351	3.3522	2.92107	0.395225	6.2373	3.844	0.8947	3.65867	2.67612
	409435_all21iso phosphatidylinositol-binding clathrin assembly protein LAP	0	0	0	0	0	0	0	0	0	0	6.232	4.378	4.8096	5.13987	0.970122	4.1955	5.8224	1.6409	3.88627	2.10783
Oxidative phosphorylation	102654955 ATP synthase subunit b_ mitochondrial	0	0	0	0	0	0	0.2961	1.1265	0.4742	0.583987	3.0634	1.8487	3.7589	2.89033	0.966789	7.3987	2.5981	1.6843	3.8937	3.06961
	726965 uncharacterized protein LOC726965	0	0	0	0	0	0	2.9923	6.0855	3.02593	3.04289	0	0	0	0	0	9.8437	0	0	3.28123	5.68326
	552071 pentatricopeptide repeat-containing protein 2_ mitochondrial-like	0.7082	0.4917	0.6082	0.6027	0.108355	0.4584	4.343	4.2645	3.02197	2.22046	8.6366	5.4487	12.0285	8.7046	3.29043	7.3894	2.3975	1.826	3.87097	3.06042
	413762 complement component 1 Q subcomponent-binding protein_ mitochondrial	0.5545	0	0.2498	0.2681	0.277703	0	3.139	2.9811	2.04003	1.76848	7.9082	4.3245	8.7829	7.0052	2.36239	5.9791	3.7908	2.775	4.18163	1.63741
	410837 microsomal glutathione S-transferase 1	0	0.7889	0	0.262967	0.455472	1.2159	7.3022	11.9132	6.81043	5.36558	2.8701	2.4542	2.291	2.53843	0.298598	6.1821	3.582	0	3.2547	3.10402
	413246 ras-like protein 3	0.1934	0	0	0.0644667	0.11166	0	0.9808	1.5063	0.829033	0.764532	9.5687	4.4456	5.4101	6.4748	2.72245	5.5675	4.145	1.4112	3.7079	2.11234
Pentose phosphate way	550804_all2iso transketolase	0.7169	0.6054	0.2187	0.513667	0.261461	0.8871	7.4703	16.4462	8.26787	7.81015	2.1276	2.9124	2.112	2.384	0.457674	5.8775	3.8258	0.9194	3.5409	2.4913
ER protein processing / Membrane trafficking	550798 protein ERGIC-53	2.3919	1.3764	0.9978	1.5887	0.72089	2.2227	11.0415	18.2864	10.5169	8.04469	5.0009	4.4609	7.2314	5.5644	1.4687	7.6701	1.9972	1.1111	3.5928	3.55873
Ribosome	726056 60S ribosomal protein L21	0.1718	0	0	0.0572667	0.0991888	0	6.8526	6.2098	4.35413	3.78446	0	0	0	0	0	9.6537	0	0	3.2179	5.57357
	411059 angiogenic factor with G patch and FHA domains 1	1.0369	0.5686	0	0.535167	0.519258	0	0	1.5108	0.5036	0.872261	0	0	0	0	0	0	9.5851	0	3.19503	5.53396
Ribosome	550651 40S ribosomal protein S4	1.5924	0.772	0.8537	1.0727	0.451923	2.3674	18.0595	27.3096	15.9122	12.609	3.8612	2.8417	4.8592	3.85403	1.00877	5.5656	3.9152	2.2648	3.9152	1.6504
	412212 apoptosis-inducing factor 1_ mitochondrial	0.2069	0	0	0.0689667	0.119454	0	1.0975	1.2149	0.7708	0.670108	1.5661	2.0492	1.1754	1.5969	0.437713	7.5743	1.8307	1.0255	3.47683	3.57128
	408548_all7iso MICOS complex subunit MIC60	0	0	0	0	0	0	1.2897	1.5054	0.9317	0.814052	12.3167	3.0719	6.0644	7.151	4.71721	6.681	2.7088	1.3214	3.5704	2.78174
	412602 polyadenylate-binding protein 1	0.8869	0.5177	0.2385	0.5477	0.325239	0.9632	9.4238	12.1252	7.50407	5.82337	2.7746	2.6188	4.0499	3.14777	0.785144	3.9095	5.4468	0.6399	3.33207	2.45492
	552166 AFG3-like protein 2	0.549	1.0466	0.3056	0.633733	0.377697	0	1.4063	1.7663	1.05753	0.933372	5.2632	4.0306	7.5212	5.605	1.77022	5.7809	3.4254	1.0187	3.40833	2.38115
	107964402 uncharacterized protein LOC107964402	0	0	0	0	0	0	0	0	0	0	6.0728	0	0	2.02427	3.50613	8.9321	0	0.3798	3.10397	5.05088
	550791 arrestin homolog b	0	0	0	0	0	0	0	1.1598	0.3866	0.669611	1.3849	1.2241	1.424	1.34433	0.105945	4.9175	4.0026	0.9208	3.2803	2.09397
	102655329_all5iso 14-3-3 protein zeta	0	0	0.1899	0.0633	0.109639	0	3.3491	3.8058	2.38497	2.07803	8.0394	3.9775	5.6399	5.8856	2.04207	2.8468	6.0032	3.9449	4.26497	1.60236
	551523 adenylate kinase	0	0	0	0	0	0	1.7929	1.407	1.06663	0.943668	1.3051	1.8784	1.2447	1.47607	0.349737	6.7413	2.1033	0.2718	3.0388	3.33466
Aminoacyl-tRNA biosynthesis	551538_all2iso lysine--tRNA ligase	0	0	0	0	0	0	1.8716	3.1021	1.6579	1.56205	0	0	0	0	0	5.503	3.2572	0	2.92007	2.76695
	409515_all6iso long-chain-fatty-acid--CoA ligase 4	0.2531	0	0	0.0843667	0.146127	0	1.7816	2.541	1.44087	1.30432	2.9771	2.52	2.8242	2.77377	0.232686	4.8138	3.9359	2.4803	3.74333	1.17861
	550970_all3iso lysophosphatidylcholine acyltransferase-like	0	0	0	0	0	0	0	0	0	0	0	0.5014	5.6039	2.0351	3.10082	4.3699	4.3451	0.6611	3.12537	2.13415
	413529 something about silencing protein 10	0	0	0	0	0	0	0.9402	0	0.3134	0.542825	0	0	0	0	0	8.6979	0	0	2.8993	5.02173
	412487 annexin B9-like b	0.4218	0.6126	0.552	0.5288	0.0974928	0	0.6045	1.1714	0.591967	0.585801	4.7279	5.4276	5.9037	5.35307	0.591433	4.2136	4.3678	1.2903	3.29057	1.734
	726394 centrosomal protein of 290 kDa	0	0	0	0	0	0	0	15.4245	5.1415	8.90534	0	0	2.4519	0.8173	1.41561	0	8.4853	0	2.82843	4.89899
	410489_all4iso myosin-IIIb	0	0	0	0	0	0	0	0	0	0	1.2313	1.2422	2.2604	1.57797	0.59103	3.8156	4.6602	1.2951	3.25697	1.75072
	726445 glycerol-3-phosphate dehydrogenase_ cytosolic	0	0	0	0	0	0	0.8502	2.9438	1.26467	1.51503	1.9412	1.6432	1.8042	1.7962	0.149161	5.098	3.3659	2.7262	3.73003	1.22711
	409643 failed axon connections	0	0	0	0	0	0	0	0	0	0	12.4202	8.4807	9.3933	10.0981	2.06214	2.9599	5.4218	3.563	3.98157	1.28321
	724838 uncharacterized protein LOC724838	0	0	0.1739	0.0579667	0.100401	0	1.1104	2.1552	1.08853	1.07777	0	1.1216	1.1947	0.7721	0.669656	4.2449	4.0907	1.1935	3.17637	1.71894
	408291 3-ketoacyl-CoA thiolase_ mitochondrial	2.3162	3.3733	1.685	2.45817	0.853056	1.3597	8.2175	16.3801	8.65243	7.51964	5.9711	7.8352	7.0739	6.96007	0.937249	4.7915	3.5053	2.2096	3.50213	1.29095
Proteasome	551956 proteasome subunit alpha type-5	0.3114	0	0	0.1038	0.179787	0	2.5749	5.6047	2.72653	2.80543	4.0622	3.3714	4.4991	3.97757	0.568594	4.8105	3.4166	0.4983	2.90847	2.20055
	408551 collagen alpha-5(IV) chain	0	0	0	0	0	0	0	0	0	0	0	0	4.1938	1.39793	2.42129	4.9556	3.167	0	2.70753	2.50955
	551276 isocitrate dehydrogenase [NADP] cytoplasmic	0.3073	1.0164	0.2844	0.536033	0.416167	0	1.4957	3.0573	1.51767	1.52877	4.2858	4.0111	4.4518	4.24957	0.222573	4.0188	4.0509	2.3964	3.4887	0.946096
Ribosome	410188 60S ribosomal protein L8	2.2205	1.423	0.8785	1.50733	0.674963	1.7201	16.0176	20.4839	12.7405	9.80176	5.5125	2.4952	4.382	4.1299	1.52437	5.417	2.5831	0	2.6667	2.70947
	409341 lysosomal aspartic protease	1.4251	1.6558	1.3285	1.4698	0.168166	1.0111	2.7583	5.2889	3.01943	2.15082	6.9464	5.9354	5.9093	6.2637	0.59138	4.9849	2.9222	1.8823	3.26313	1.57915
	411046_all9iso uncharacterized protein LOC411046	0	0	0	0	0	0	0	0	0	0	3.1669	5.6858	6.4179	5.0902	1.70538	4.4597	3.4218	1.4049	3.09547	1.55333
Ribosome	551644 40S ribosomal protein S15	0	0	0	0	0	1.1239	2.6541	6.8375	3.5385	2.95769	0	0	0	0	0	7.8615	0	0	2.6205	4.53884
	409060_all6iso golgin subfamily A member 6-like protein 22	0	0	0	0	0	0	0	0	0	0	0.2951	0	1.9786	0.7579	1.0674	7.7636	0	1.7859	3.18317	4.06603
	408794 ATP-dependent RNA helicase Ddx1	0	0	0	0	0	0	0	0	0	0	3.4366	7.4826	2.7786	4.56593	2.54724	0	7.7628	0	2.5876	4.48185
ER protein processing / Chaperone & folding	724368 dnaJ homolog subfamily A member 1	1.5392	0.7795	0.535	0.951233	0.523664	1.1791	5.2214	7.3089	4.5698	3.11642	8.3617	6.0029	9.7748	8.04647	1.90561	4.7824	2.9602	1.7141	3.15223	1.54314
	408412 protein l(2)37Cc	0.3525	0	0.3305	0.227667	0.197472	0	4.8307	8.9232	4.58463	4.46669	5.8673	3.806	6.9586	5.54397	1.60098	3.3346	4.3961	3.5657	3.76547	0.558234
Oxidative phosphorylation	408367 NADH dehydrogenase [ubiquinone] flavoprotein 1_ mitochondrial	0	0	0	0	0	0	0.8175	1.1656	0.661033	0.598345	2.0871	1.2938	3.7102	2.3637	1.23172	5.1913	2.5375	1.7111	3.14663	1.8183
	406071 GABA neurotransmitter transporter-1A	0	0	0	0	0	0	0	0	0	0	3.4984	2.292	3.259	3.01647	0.638723	3.7814	3.9456	0	2.57567	2.2321
	727249_all4iso calcium/calmodulin-dependent protein kinase type 1	0	0	0	0	0	0	0	1.7135	0.571167	0.98929	1.4537	2.0132	3.1348	2.20057	0.856069	3.0196	4.6993	0	2.57297	2.38127
Citrate cycle	551631 dihydrolipoyllysine-residue acetyltransferase component of pyruvate dehydrogenase complex_ mitochondrial like	0	0	0	0	0	0	0.7949	1.4652	0.753367	0.733482	2.3802	2.4026	3.3872	2.72333	0.575034	5.302	2.3809	2.1337	3.2722	1.7622
	102656585_all3iso CD151 antigen-like	0	0	0	0	0	0	0	0	0	0	1.9493	1.3821	2.0769	1.80277	0.369852	5.4358	2.2408	0.4284	2.70167	2.53531
	552075 saccharopine dehydrogenase-like oxidoreductase	0.6493	1.0062	0.4187	0.6914	0.296004	0	3.0626	5.6811	2.91457	2.84344	4.2861	5.0791	5.0717	4.8123	0.455718	4.6734	3.0016	1.7897	3.1549	1.44795
	726321 uncharacterized protein LOC726321	0	0	0	0	0	0	0	0	0	0	5.5135	0	3.9614	3.1583	2.84313	4.285	3.3868	0	2.55727	2.25973
	102654987 ras-related protein Rab-1A	0.724	0.7176	0.5472	0.662933	0.100279	0.8788	4.0204	6.655	3.8514	2.89181	5.3783	3.2293	8.0087	5.53877	2.39374	5.9336	1.7089	2.3426	3.32837	2.27834
	408936_all8iso RNA-binding protein squid	0.9504	0.9524	1.1832	1.02867	0.133834	0.5842	4.687	5.0859	3.45237	2.4919	7.5865	6.9735	7.807	7.45567	0.431878	3.6682	3.9566	3.9823	3.86903	0.174401
Oxidative phosphorylation	726222 ATP synthase subunit g_ mitochondrial	0	0	0	0	0	0	1.3282	2.1335	1.1539	1.07738	2.5695	0	4.5683	2.37927	2.29008	4.5281	3.0941	0	2.54073	2.31421
	409091 neurotrimin	0	0	0	0	0	0	0	0	0	0	2.0228	0.899	1.5486	1.49013	0.564177	3.6247	3.9008	0	2.5085	2.17681
	551313 calcineurin subunit B type 2	0	0	0	0	0	0	0	0.613	0.204333	0.353916	0.8805	0.7536	0.4464	0.6935	0.223203	0.8693	6.6543	0.4019	2.64183	3.48275
	408349 mitochondrial inner membrane protein OXA1L	0.2408	0	0.1625	0.134433	0.122829	0	0	0	0	0	4.2395	0.8743	2.1847	2.43283	1.69627	1.144	6.3223	0	2.48877	3.36885
	408904 non-specific lipid-transfer protein	1.9754	1.697	0.9715	1.54797	0.518278	0.7737	2.451	5.2867	2.83713	2.28114	4.4827	4.5527	6.4924	5.17593	1.14063	4.6249	2.8139	0.6906	2.7098	1.96921
ER protein processing / Chaperone & folding	413441 dnaJ homolog subfamily C member 3	0	0	0	0	0	0	0.9946	1.1241	0.706233	0.615034	0	0	0	0	0	7.415	0	0	2.47167	4.28105
	412069_all5iso UTP--glucose-1-phosphate uridylyltransferase	0.395	0	0	0.131667	0.228053	0	1.2447	6.03	2.4249	3.18353	1.6249	1.2047	1.9129	1.58083	0.356151	6.2998	1.0821	0.8102	2.7307	3.09392
	408976_all18iso glycogen synthase kinase-3 beta	0	0	0	0	0	0	0	0.6888	0.2296	0.397679	3.7919	2.2672	3.458	3.17237	0.801478	6.1662	1.2028	1.2407	2.8699	2.85474
	551975 peroxiredoxin-like protein	0	0	0	0	0	0	3.7939	3.7139	2.5026	2.16768	0	0.3954	0	0.1318	0.228284	3.3612	3.9827	2.7253	3.3564	0.628714
	725562 uncharacterized protein LOC725562	0	0	0	0	0	0	0	6.6856	2.22853	3.85993	0	0	0	0	0	0	7.291	0	2.43033	4.20946
	726268 uncharacterized protein LOC726268	0	0	0	0	0	0	0.3956	0.7628	0.386133	0.381488	0.9864	1.0108	1.1978	1.065	0.115653	4.7996	2.4905	0	2.43003	2.40037
	552536 adipocyte plasma membrane-associated protein	0.7312	0.6651	0.2712	0.555833	0.248705	0	7.7809	10.4407	6.07387	5.42564	2.4832	3.4	0	1.96107	1.75911	5.0529	2.1365	0.4045	2.5313	2.34921
Antimicrobial defense	406143 defensin-1 preproprotein	0	0	0	0	0	0	4.5583	15.5745	6.71093	8.00729	0.5499	0	0	0.1833	0.317485	7.1862	0	1.2096	2.7986	3.8476
	551775 trifunctional enzyme subunit beta_ mitochondrial	0.5075	0.502	0.3268	0.445433	0.102776	0	3.5164	5.6806	3.06567	2.867	3.3804	3.0015	4.7974	3.72643	0.946635	4.5015	2.6779	1.0444	2.74127	1.72942
	100577145 sulfide:quinone oxidoreductase_ mitochondrial	0	0	0	0	0	0	1.174	1.9907	1.0549	1.00068	3.7886	2.4915	3.2802	3.18677	0.653578	4.3268	2.8309	1.4497	2.86913	1.43893
	551438 actin-related protein 1 b	0	0	0	0	0	0	0.5751	1.4247	0.6666	0.716744	2.7893	2.1672	2.8649	2.60713	0.382864	5.6514	1.4967	1.3989	2.849	2.42744
	406106_all3iso protein kinase C	0	0	0	0	0	0	0	0.4154	0.138467	0.239831	2.791	2.3767	3.8391	3.00227	0.753743	4.8322	2.2716	2.3402	3.148	1.45896
	408797 nidogen-2	0.2052	0	0	0.0684	0.118472	0	0	0.7639	0.254633	0.441038	3.5531	3.3308	4.237	3.70697	0.472288	4.3993	2.6676	0.744	2.60363	1.82849
	413627 uncharacterized protein LOC413627	2.5111	0.3583	0.8276	1.23233	1.13203	4.1928	6.6789	11.5967	7.48947	3.76792	0.4955	0	0	0.165167	0.286077	5.2526	1.7766	1.0911	2.70677	2.23124
	409364 CD2-associated protein	0	0	0	0	0	0	4.2806	6.1446	3.47507	3.15051	3.1153	0	0	1.03843	1.79862	5.2127	1.7508	0	2.32117	2.65274
	726088 serine/threonine-protein phosphatase 2A 65 kDa regulatory subunit A alpha	0	0	0.2364	0.0788	0.136486	0	0.7802	1.579	0.7864	0.789518	5.438	4.475	5.2792	5.06407	0.516289	4.3001	2.6543	1.2909	2.74843	1.50681
	410319_all3iso HEAT repeat-containing protein 1	0	0	0	0	0	0	0	2.1413	0.713767	1.23628	0	0	3.0975	1.0325	1.78834	0	6.9148	0	2.30493	3.99226
ER protein processing	552747 glucosidase 2 subunit beta	0.7736	0	0	0.257867	0.446638	0	1.8195	3.1188	1.6461	1.56661	0.8658	0.6279	0	0.4979	0.4473	6.486	0.3812	0.6312	2.49947	3.4547
	552000 enoyl-CoA delta isomerase 1_ mitochondrial-like	0	0	0	0	0	0	0	0	0	0	0	0	10.0413	3.3471	5.79735	5.5682	1.2839	0	2.28403	2.91572
	727630 V-type proton ATPase 116 kDa subunit a	0	0	0	0	0	0	0	1.1668	0.388933	0.673652	4.3225	3.4374	3.6227	3.7942	0.466808	3.6308	3.2082	1.4532	2.76407	1.15474
	724293 yellow-x1	0.4598	0.7314	0.9177	0.702967	0.23027	0	4.0776	0.9681	1.6819	2.13045	3.1783	2.6462	4.6598	3.49477	1.04344	3.6873	3.1328	1.2998	2.70663	1.2495
	412799_all4iso moesin/ezrin/radixin homolog 1	0	0	0	0	0	0.3054	1.5131	6.589	2.8025	3.33434	1.8063	1.2035	3.9242	2.31133	1.42893	4.9177	1.8974	0.7903	2.53513	2.13633
	409109 mycosubtilin synthase subunit C	0	0	0	0	0	0	0	0	0	0	1.2732	0	0	0.4244	0.735082	2.9387	3.8455	0.4848	2.423	1.73869
	725343 alkyldihydroxyacetonephosphate synthase	0	0	0	0	0	0	4.2153	0	1.4051	2.4337	0.6783	0	1.508	0.728767	0.755266	3.7963	2.9713	0.3183	2.36197	1.8173
Amino acid metabolism	409196 alanine aminotransferase 1	0	0	0	0	0	0	0	0.6341	0.211367	0.366098	5.5478	2.5743	2.6984	3.60683	1.68207	3.8202	2.9432	2.5267	3.0967	0.660271
MRJP	409555 major royal jelly protein 7	0	0	0	0	0	1.6524	11.0002	27.2566	13.3031	12.9565	0	0	0	0	0	4.1474	2.5672	2.7023	3.13897	0.875937
	551628_all4iso protein borderless	0	0	0	0	0	0	0	0	0	0	1.529	0.8026	1.6303	1.32063	0.45148	3.0217	3.6922	1.4429	2.71893	1.15481
	552429 peroxiredoxin-5_ mitochondrial	0	0	0	0	0	0.3228	1.58	5.0586	2.32047	2.4532	1.6136	0.9894	0	0.867667	0.813659	2.699	3.9438	3.2095	3.2841	0.625744
	410373 leucine-rich repeat-containing protein 15	0	0	0	0	0	0	0	0	0	0	5.4027	3.2242	3.0901	3.90567	1.2982	4.0889	2.528	2.4313	3.01607	0.930358
	550686 ATP-citrate synthase_ cytoplasmic	0.3791	0	0	0.126367	0.218873	0	2.1575	3.3623	1.83993	1.7035	4.173	4.4654	3.3028	3.9804	0.604757	3.913	2.6989	1.2005	2.60413	1.35873
	724243 fasciclin-3	0	0	0	0	0	0	0	0	0	0	5.8332	4.6104	3.8254	4.75633	1.01182	3.083	3.4019	0.9713	2.4854	1.32091
	409055_all3iso V-type proton ATPase subunit H	0	0	0	0	0	0	1.0814	1.7246	0.935333	0.871529	4.4217	2.0671	2.1318	2.87353	1.34114	3.9337	2.4332	0.9289	2.43193	1.5024
	409024_all13iso tropomodulin	0	0	0	0	0	0	0.2774	0	0.0924667	0.160157	1.0675	1.0101	1.1854	1.08767	0.0893731	3.1623	3.1995	0.5622	2.308	1.51202
Ubiquitin system	409332 ubiquitin carboxyl-terminal hydrolase 7	0.1893	0	0	0.0631	0.109292	0	0	3.8551	1.28503	2.22574	1.5193	5.3723	2.9958	3.2958	1.94394	4.5802	1.7528	0.7624	2.36513	1.98119
	411050_all9iso glutamate receptor ionotropic_ kainate 2	0	0	0	0	0	0	0	0	0	0	6.6619	0	0	2.22063	3.84625	6.3198	0	0	2.1066	3.64874
	409276_all2iso phosphatidylinositol 5-phosphate 4-kinase type-2 beta	0	0	0	0	0	0	0	0	0	0	0.6106	1.9818	0	0.864133	1.01493	4.0326	2.2714	0.3586	2.22087	1.83752
	410769_all2iso puromycin-sensitive aminopeptidase	0.3813	0	0	0.1271	0.220144	0	1.6107	2.9014	1.50403	1.45364	2.7902	3.8917	2.5998	3.0939	0.697443	4.7639	1.5392	0.6696	2.32423	2.15709
	410032_all3iso thioredoxin reductase 1	0	0.2676	0.1907	0.152767	0.137774	0	2.7953	5.6618	2.81903	2.83097	3.7202	3.0885	2.8233	3.21067	0.460761	3.7503	2.534	1.0453	2.4432	1.35478
Ribosome	550711 60S acidic ribosomal protein P0	1.0869	0	0.924	0.6703	0.586183	1.4986	20.4199	26.1928	16.0371	12.9173	3.4817	2.4169	4.151	3.34987	0.874535	3.5808	2.6352	2.6243	2.94677	0.549116
	552773_all4iso protein takeout-like	0	0	0	0	0	0	0	1.3425	0.4475	0.775093	0	0	10.3514	3.45047	5.97638	6.2153	0	0	2.07177	3.58841
ER protein processing / Chaperone & folding	409991 dnaJ homolog subfamily C member 11	0	0	0	0	0	0	0	0	0	0	0	0.2904	0	0.0968	0.167663	5.1321	1.0444	0.2839	2.15347	2.60745
Ribosome	552726 40S ribosomal protein S18	0.3408	0	0	0.1136	0.196761	0	10.9892	13.533	8.17407	7.19231	5.3127	2.2873	3.2849	3.6283	1.54166	4.9575	1.219	1.3245	2.50033	2.12862
	409481 ADP-ribosylation factor 1	0.5434	0	0.2923	0.278567	0.27196	0	6.9137	11.8843	6.266	5.96857	3.578	3.7007	4.0061	3.7616	0.220452	3.9203	2.1753	2.5844	2.89333	0.912599
Oxidative phosphorylation	413891_all2iso NADH-ubiquinone oxidoreductase 49 kDa subunit	0	0	0	0	0	0	0	2.243	0.747667	1.295	1.8164	1.1562	3.3882	2.12027	1.14661	4.2518	1.8438	1.5807	2.55877	1.4721
Chaperones & folding	409296 T-complex protein 1 subunit gamma	0.9096	0.9406	0.257	0.7024	0.386039	0.5117	2.2442	3.5152	2.09037	1.50765	5.9686	4.5097	6.2919	5.59007	0.949487	2.7115	3.3617	0.7699	2.28103	1.34846
	408775_all17iso heterogeneous nuclear ribonucleoprotein Q	1.1344	0.3091	0.6849	0.709467	0.413198	0	5.5786	5.3397	3.63943	3.1541	4.7839	4.7201	6.2424	5.2488	0.861074	3.6725	2.3867	0.7264	2.26187	1.47701
	410258 selenide_ water dikinase	0.5738	0	0.1448	0.239533	0.2984	0	2.0284	2.5995	1.54263	1.36614	2.9797	2.4463	3.0528	2.82627	0.331084	3.8857	2.1694	1.0103	2.35513	1.44667
	725439 uncharacterized protein LOC725439 (Ecdysteroid kinase domain)	0	0	0.212	0.0706667	0.122398	0	0	3.8432	1.28107	2.21887	0	0	3.0242	1.00807	1.74602	6.0405	0	0	2.0135	3.48748
	411829_all3iso neuroglian	0	0	0	0	0	0	0	0	0	0	3.534	6.4548	3.7729	4.58723	1.62177	4.2787	1.7153	0.909	2.301	1.75955
	411769 kinesin heavy chain	0	0	0	0	0	0	0	0.6906	0.2302	0.398718	3.1489	1.678	3.3169	2.7146	0.901643	5.3478	0.6437	0.4971	2.16287	2.75921
	408967_all8iso calcium-binding mitochondrial carrier protein Aralar1	0	0	0	0	0	0	1.9427	2.6943	1.54567	1.39034	1.5009	1.2479	1.5468	1.43187	0.160964	4.0603	1.9147	0.7809	2.25197	1.66551
	551691_all42iso calcium/calmodulin-dependent protein kinase II	0	0	0	0	0	0	0	0	0	0	4.5479	3.3142	3.3308	3.73097	0.707534	3.4421	2.4443	2.1858	2.69073	0.663415
	409986 peroxisomal multifunctional enzyme type 2-like	1.9089	0.3196	0.262	0.830167	0.934654	0	1.3565	2.3936	1.25003	1.20035	1.4446	3.1334	2.8035	2.4605	0.895125	4.1099	1.7258	0.5919	2.14253	1.79564
	551143_all2iso inositol-3-phosphate synthase 1-B	0	0	0	0	0	0	0	0	0	0	7.0857	5.5577	7.0005	6.54797	0.858653	3.1297	2.68	0.9915	2.26707	1.12732
	551879 phospholipase B1_ membrane-associated-like	0	0	0	0	0	0	0.9856	0	0.328533	0.569036	0	0	0	0	0	1.2005	4.6034	0.5047	2.10287	2.19329
	411014 malate dehydrogenase_ cytoplasmic	0.2366	0	0	0.0788667	0.136601	0	2.6663	4.6946	2.45363	2.35451	2.9531	1.7725	2.5291	2.41823	0.598057	3.3613	2.4196	1.794	2.52497	0.788945
	409851 amphiphysin	0	0	0	0	0	0	0	0	0	0	1.8131	1.2025	4.0296	2.3484	1.48763	4.7799	0.9597	0	1.9132	2.52858
	726243_all3iso flotillin-2	0	0	0	0	0	0	1.1335	1.6928	0.9421	0.862478	2.3679	2.3589	2.0512	2.25933	0.180305	2.9883	2.7501	0.984	2.2408	1.09492
	410058_all2iso myosin light chain alkali	0	0	0	0	0	0	0	0	0	0	3.185	0	6.2689	3.1513	3.13459	4.7897	0.9398	1.5661	2.43187	2.06582
	100576817 zinc finger and BTB domain-containing protein 41	0	0	0	0	0	0	0	0	0	0	0	0	0	0	0	5.7196	0	0	1.90653	3.30221
Amino acid metabolism	408432_all2iso glutamate decarboxylase	0	0	0	0	0	0	0	0	0	0	2.7931	1.5814	1.6539	2.00947	0.679614	2.2711	3.4397	1.8458	2.51887	0.825331
Amino acid metabolism	409682_all2iso NADP-dependent malic enzyme b	0	0	0	0	0	0	0	0	0	0	4.2586	0.969	2.1648	2.46413	1.6651	4.2173	1.4907	0.845	2.18433	1.78996
ER protein processing	409219 phospholipase A-2-activating protein	0	0	0	0	0	0	0.4958	0.8057	0.433833	0.406409	1.1373	0.8477	0	0.661667	0.591032	0	5.6562	0	1.8854	3.26561
	409919_all7iso excitatory amino acid transporter 1-like	0	0	0	0	0	0	0	0	0	0	1.1891	0	0	0.396367	0.686527	2.6226	3.0304	1.5388	2.39727	0.770908
	551165 innexin inx3	0	0	0	0	0	0	0	0	0	0	0	0	0	0	0	3.8133	1.8292	0	1.88083	1.90717
	408951 14-3-3 protein epsilon	0.2605	0	0.2479	0.169467	0.146898	0	1.8237	2.0387	1.28747	1.12015	4.8205	3.205	3.1464	3.72397	0.950078	1.7226	3.9133	3.1205	2.9188	1.10919
	552722 glyoxalase domain-containing protein 4	0	0	0	0	0	0	0.7061	0.958	0.5547	0.496621	0.9312	0.8474	6.0096	2.59607	2.9565	1.1878	4.3777	1.185	2.25017	1.8425
Oxidative phosphorylation	413340 NADH dehydrogenase [ubiquinone] 1 alpha subcomplex subunit 10_ mitochondrial	0	0	0	0	0	0	0	1.0546	0.351533	0.608874	7.6358	0.7503	12.9776	7.12123	6.12987	3.466	2.086	1.079	2.21033	1.19835
Amino acid metabolism	408991_all6iso glutaminase liver isoform_ mitochondrial	0	0	0	0	0	0	0	0	0	0	2.4903	0.7319	0	1.07407	1.27992	4.2397	1.2744	0.8408	2.1183	1.84993
	552073 arylsulfatase B-like b	0	0	0	0	0	0	0	0	0	0	1.4625	0.9971	2.1766	1.5454	0.594104	0	5.4994	0	1.83313	3.17508
	726060_all2iso basigin	0	0	0	0	0	0	0	0	0	0	3.1141	2.1334	3.4471	2.8982	0.682943	2.6225	2.8585	0	1.827	1.58662
	724870_all3iso NADPH--cytochrome P450 reductase	0	0	0	0	0	0	0	0.969	0.323	0.559452	2.9748	1.1514	2.4304	2.18553	0.936038	3.0341	2.4302	0.8443	2.10287	1.131
	412541_all5iso long-chain-fatty-acid--CoA ligase 6	0	0	0	0	0	0	0	0	0	0	0	0	0	0	0	5.4579	0	0	1.8193	3.15112
	724779 leucine-rich repeat-containing protein 15-like	0	0	0	0	0	0.8076	4.8018	6.8146	4.14133	3.05748	1.355	0.8222	1.2864	1.15453	0.289846	3.6318	1.8245	6.264	3.90677	2.23249
	408465 vesicle-associated membrane protein 2	0	0	0	0	0	0	0	0	0	0	1.5007	0	0	0.500233	0.86643	0	5.4553	4.1824	3.21257	2.85403
	409150 probable enoyl-CoA hydratase_ mitochondrial	0.336	0	0	0.112	0.19399	0	2.924	5.2882	2.7374	2.64903	2.0749	2.0103	3.7116	2.59893	0.964139	3.3976	2.049	1.2995	2.2487	1.06321
	725378 nucleolar GTP-binding protein 2	0	0	0	0	0	0	0	0	0	0	1.5705	0	0	0.5235	0.906729	3.9117	1.4945	0	1.80207	1.9739
	410071 phosphoglycolate phosphatase-like	0	0	0	0	0	0	0.7637	0.6654	0.476367	0.415463	0.7547	0.4185	0.615	0.596067	0.168898	2.1037	3.3001	1.8386	2.41413	0.778635
	552830 alpha-soluble NSF attachment protein	0	0	0	0	0	0	0.4139	0.9458	0.453233	0.474125	4.4994	3.1653	3.4239	3.6962	0.707507	2.5232	2.8697	2.2606	2.55117	0.305512
Aminoacyl-tRNA biosynthesis	725395 bifunctional glutamate/proline--tRNA ligase	0.3255	0	0	0.1085	0.187928	0	3.0821	4.9918	2.6913	2.51874	2.5218	0	0	0.8406	1.45596	3.5393	1.816	0	1.7851	1.76985
	413012 EH domain-containing protein 3	0	0	0	0	0	0	0	0	0	0	4.3511	3.9745	5.187	4.5042	0.620579	3.0392	2.3132	2.2809	2.54443	0.428785
	409459_all2iso lon protease homolog_ mitochondrial	0	0	0	0	0	0	0.8377	4.7327	1.8568	2.52558	2.5572	1.4442	4.7269	2.90943	1.66946	2.514	2.7892	2.1355	2.47957	0.328208
	409474 laminin subunit gamma-1	0.3012	0	0	0.1004	0.173898	0	0	0	0	0	2.8941	2.3577	3.3716	2.87447	0.507235	4.1257	1.1611	0.9552	2.08067	1.77404
	411662 probable trans-2-enoyl-CoA reductase_ mitochondrial	0	0	0.1801	0.0600333	0.103981	0	1.5264	2.7539	1.42677	1.37965	2.8247	1.6485	2.4394	2.3042	0.599642	2.7086	2.578	3.6043	2.96363	0.558663
	412796_all3iso 3-hydroxyisobutyryl-CoA hydrolase_ mitochondrial	0	0	0	0	0	0	0	0	0	0	0	0	0	0	0	4.7704	0.5043	0.3384	1.87103	2.51229
	409791 cAMP-dependent protein kinase catalytic subunit	0	0	0	0	0	0	0	0	0	0	2.9902	1.9605	1.584	2.17823	0.727946	3.2495	2.0191	1.4856	2.2514	0.904604
	411832 translationally-controlled tumor protein homolog	0.5668	0	0.2362	0.267667	0.284707	0.3009	7.1193	15.886	7.76873	7.81282	2.8904	2.3457	2.6521	2.6294	0.273059	3.0818	2.1392	1.553	2.258	0.771293
	552685 pupal cuticle protein-like	0	0	0	0	0	0	0	0	0	0	4.9759	0	8.736	4.57063	4.38208	5.2168	0	0	1.73893	3.01192
	100576151_all3iso STAGA complex 65 subunit gamma-like	0	0	0	0	0	0	0	0	0	0	0	0	2.2662	0.7554	1.30839	3.0922	2.1117	0	1.73463	1.58021
	725480 innexin inx1	0	0	0	0	0	0	0	0	0	0	0	0.9817	1.1983	0.726667	0.638563	3.7077	1.495	0.4886	1.8971	1.64679
Amino acid metabolism	408969 aminoacylase-1-like	0	0	0	0	0	0	0	0.3709	0.123633	0.214139	3.0953	2.5656	2.9631	2.87467	0.275701	3.0882	2.0443	1.4402	2.1909	0.833723
	411453 calpain-B	0.4187	0	0	0.139567	0.241737	0	6.6736	4.7179	3.79717	3.43075	3.0028	1.3756	3.443	2.60713	1.08901	3.8952	1.2252	0	1.7068	1.99176
	552602 transmembrane emp24 domain-containing protein-like	0.6336	0	0	0.2112	0.365809	0.8504	4.7138	14.2018	6.58867	6.87032	3.0035	3.2873	3.2958	3.19553	0.16636	3.7891	1.3153	0	1.70147	1.92384
	406078 transferrin 1 precursor	0.8201	0	0.4255	0.4152	0.410147	0	1.5709	10.289	3.9533	5.54281	1.5516	1.5796	1.1718	1.43433	0.227791	2.8803	2.169	1.3282	2.12583	0.77695
	107965532 uncharacterized protein LOC107965532	0	0	0	0	0	0	0	0	0	0	0	0	7.5373	2.51243	4.35166	4.9938	0	0	1.6646	2.88317
	551968 aldose reductase-like	0.2681	0	0	0.0893667	0.154788	0	2.5433	6.184	2.9091	3.10819	5.0035	3.0514	2.4366	3.49717	1.34025	2.3557	2.6303	2.2322	2.40607	0.203773
ER protein processing / N-glycan biosynthesis	552051 dolichyl-diphosphooligosaccharide--protein glycosyltransferase 48 kDa subunit	1.2738	1.0545	0.7993	1.04253	0.237476	1.1741	12.3064	18.4404	10.6403	8.7529	2.4427	3.0421	1.6315	2.3721	0.707945	3.7525	1.1831	1.2435	2.0597	1.46632
	410339 transcription termination factor 3_ mitochondrial	0.3346	0.2938	0	0.209467	0.182547	0	0	0	0	0	0	0	0	0	0	4.9228	0	0	1.64093	2.84218
	408399_all4iso armadillo segment polarity protein	0	0	0	0	0	0	0	0	0	0	1.0773	0	0	0.3591	0.621979	0	4.9076	0	1.63587	2.8334
	408653_all10iso calcium-dependent secretion activator	0	0	0	0	0	0	0	0	0	0	1.2815	0	0	0.427167	0.739874	3.2253	1.6459	0	1.62373	1.61276
	413428 uncharacterized protein LOC413428	0	0	0	0	0	0	0	0	0	0	3.6844	2.5116	3.3702	3.18873	0.607094	2.1132	2.7569	1.3705	2.0802	0.693789
	551603 ras-related protein Rab-11A	0.3165	0.4136	0	0.243367	0.216281	0	1.505	2.6275	1.3775	1.31838	3.3646	2.6442	3.0206	3.0098	0.360321	2.9837	1.88	0.4711	1.77827	1.25939
	412495 actin-interacting protein 1	0.2449	0	0	0.0816333	0.141393	0	0.3883	1.1651	0.5178	0.593247	3.8713	3.0864	3.6641	3.5406	0.406763	3.6082	1.2443	0.3817	1.74473	1.67045
Ribosome	726295 40S ribosomal protein S27	0	0	0	0	0	0	9.8328	14.9608	8.26453	7.6027	1.8848	1.534	0	1.1396	1.00239	4.7963	0	0	1.59877	2.76915
	409934 vesicle-associated membrane protein-associated protein B	0	0	0	0	0	0	3.2944	2.6509	1.98177	1.74616	0.9101	0.6725	0.9928	0.858467	0.166275	2.5483	2.246	1.7653	2.18653	0.394873
	102654127 neurochondrin homolog	0	0	0	0	0	0	0	0	0	0	1.7186	0.7604	3.1585	1.87917	1.20709	4.7447	0	0	1.58157	2.73935
Protein export	725571 protein transport protein Sec61 subunit alpha	0.4977	0.5283	0	0.342	0.296576	1.7752	9.5757	13.28	8.2103	5.87268	0	0	0	0	0	3.6503	1.0681	0	1.5728	1.87676
	551859 calmodulin	0	0	0	0	0	0	0	0.6358	0.211933	0.367079	2.4212	2.2802	1.1212	1.94087	0.713344	2.173	2.5407	0	1.57123	1.37309
	408867 alpha_alpha-trehalose-phosphate synthase [UDP-forming]	0	0	0	0	0	0	0.879	0.6682	0.515733	0.458906	11.1888	1.4438	2.701	5.1112	5.30076	3.3944	1.296	0.2809	1.6571	1.58785
Oxidative phosphorylation	551169 succinate dehydrogenase [ubiquinone] iron-sulfur subunit_ mitochondrial-like	0	0	0	0	0	0	0.8868	0.4507	0.445833	0.44342	0	0	0	0	0	3.6453	1.0265	1.0133	1.89503	1.51579
	408875_all3iso heat shock protein beta-1	0.6665	0	0.964	0.5435	0.49363	0	0	0	0	0	1.6836	1.4303	2.703	1.93897	0.673684	2.646	2.0195	3.7785	2.81467	0.891547
Pentose phosphate way	552712 6-phosphogluconate dehydrogenase_ decarboxylating	0.3102	0	0	0.1034	0.179094	0	2.6116	8.2645	3.62537	4.22449	1.3145	1.8619	0.7853	1.32057	0.538326	3.253	1.4069	0.7184	1.79277	1.31062
	552046_all2iso zinc finger RNA-binding protein	0.4938	0	0.2986	0.264133	0.248698	0	1.4937	2.1781	1.22393	1.11383	1.8866	1.6094	2.0183	1.8381	0.20872	0	4.646	0	1.54867	2.68237
	409502 uncharacterized protein LOC409502 (Ecdysteroid kinase domain)	0	0	0	0	0	0	0	0	0	0	3.1176	1.9325	2.8343	2.62813	0.618865	2.1412	2.4882	0.5222	1.7172	1.04934
	726187 AP-1 complex subunit beta-1	0.2415	0	0	0.0805	0.13943	0	1.4555	1.4037	0.953067	0.825786	3.4425	2.4988	2.5191	2.82013	0.539081	2.5207	2.0674	1.6557	2.08127	0.432667
Amino acid metabolism	412460_all2iso cystathionine gamma-lyase 2	0	0	0	0	0	0	0.621	1.5785	0.733167	0.795205	3.8023	0.5747	0	1.459	2.0496	3.8972	0.6819	0.5964	1.72517	1.88152
	411813_all2iso NADP-dependent malic enzyme a	0	0	0	0	0	0	0	3.2366	1.07887	1.86865	2.8922	1.9334	2.2982	2.3746	0.483944	2.7147	1.7387	0.8834	1.77893	0.916313
Storage protein	552391 apolipophorin-III-like protein precursor	0.7543	0	0.6325	0.462267	0.40494	0.6548	4.2435	6.7766	3.89163	3.07603	2.6248	2.1465	2.237	2.3361	0.254083	2.1611	2.2864	1.082	1.84317	0.66216
	411147 AP-2 complex subunit alpha	0	0	0	0	0	0	0	0	0	0	3.2273	2.2578	2.4315	2.63887	0.516946	1.9443	2.4756	1.7105	2.04347	0.392071
	100576482_all2iso centromere protein J	0	0	0	0	0	0	0	0	0	0	0	5.15	0	1.71667	2.97335	0	4.4187	0	1.4729	2.55114
	551337_iso634+738+523+524 flotillin-1 isoforms 634+738+523+524	0	0	0	0	0	0	0	0	0	0	2.7236	1.8406	2.1266	2.23027	0.450536	2.3428	2.0662	1.2894	1.89947	0.546135
	411599_all3iso uridine phosphorylase 1	0	0	0	0	0	0	0	0	0	0	2.3494	2.0281	0.9691	1.7822	0.722258	2.2332	2.1734	2.208	2.20487	0.0300229
	412632 adenylate kinase 1	0	0	0	0	0	0	0.3121	0.3403	0.217467	0.188859	0	0	0	0	0	2.8414	1.5352	0.4714	1.616	1.18706
	408592_all4iso acyl-coenzyme A:6-aminopenicillanic-acid-acyltransferase 40 kDa form	0	0	0	0	0	0	0	0	0	0	0.3233	0	0.5525	0.291933	0.277582	1.6624	2.7121	1.0168	1.7971	0.855639
	412458 farnesol dehydrogenase-like c	0	0	0	0	0	0.718	0.2972	7.141	2.71873	3.83557	2.1723	0.6067	0	0.926333	1.12087	3.1564	1.2142	1.0416	1.80407	1.17433
Chaperones & folding	409809 T-complex protein 1 subunit beta	0.8916	0.5265	0.4664	0.628167	0.230111	0	1.5567	3.5279	1.69487	1.768	3.9233	3.5202	3.7247	3.72273	0.201557	3.2231	1.1164	0.962	1.76717	1.26324
	413435 mannose-1-phosphate guanyltransferase alpha-A	0	0	0	0	0	0	1.9322	2.9103	1.61417	1.48099	0	0	0	0	0	4.3271	0	0	1.44237	2.49825
	551233 fatty acyl-CoA reductase 1	0	0	0	0	0	0	0	0	0	0	0	0	0	0	0	2.797	1.5216	0	1.43953	1.4003
	411255 thioredoxin domain-containing protein	0.3892	0.603	0.4727	0.4883	0.10775	0	2.459	5.4256	2.6282	2.71675	2.4788	2.3863	3.7904	2.88517	0.785318	3.2518	1.0621	0.7442	1.68603	1.36528
Oxidative phosphorylation	100578006 inorganic pyrophosphatase	0	0	0	0	0	0	1.5468	2.1582	1.235	1.11237	2.4949	1.3103	1.8653	1.89017	0.592691	2.1805	2.1141	1.6074	1.96733	0.313474
	408871 sorbitol dehydrogenase-like	0.1842	0.511	0	0.231733	0.258795	0	0	0	0	0	1.3613	1.1316	0	0.830967	0.728745	3.3905	0.8877	0.5774	1.61853	1.54239
	409946 V-type proton ATPase subunit d	0	0	0	0	0	0	0	0.9697	0.323233	0.559857	2.1906	1.9185	2.2025	2.10387	0.160642	2.3837	1.8825	1.383	1.88307	0.50035
Chaperones & folding	551275 T-complex protein 1 subunit delta	0.9001	1.216	0.8032	0.9731	0.215865	0	1.3494	2.6958	1.3484	1.3479	5.0059	3.983	5.4719	4.82027	0.761611	2.7877	1.4374	2.6205	2.28187	0.736092
	410013 calexcitin-2	0	0	0	0	0	0	0.5366	0.4648	0.3338	0.2913	6.9778	0.5687	1.0941	2.8802	3.55834	2.0728	2.0984	3.066	2.4124	0.566179
	550695 carnitine O-palmitoyltransferase 1_ liver isoform	0.6557	1.8079	0.5406	1.0014	0.700816	0	3.8559	8.0069	3.95427	4.00436	2.5923	3.271	3.8355	3.23293	0.622474	3.0554	1.1131	0	1.3895	1.54634
	411822_all2iso aldehyde dehydrogenase family 3 member B1	0	0	0	0	0	0	0.2161	0.6421	0.286067	0.326718	1.8083	1.023	2.1525	1.66127	0.578927	2.1337	2.0341	4.1819	2.78323	1.2123
Translation	409550 eukaryotic translation initiation factor 3 subunit D	0.1805	0	0	0.0601667	0.104212	0	2.1499	3.8084	1.9861	1.90948	0.8884	3.1206	1.8045	1.93783	1.12206	3.6678	0.4894	0.4352	1.5308	1.85089
	409910_all6iso ras-like GTP-binding protein Rho1	0	0	0	0	0	0	0.5955	2.1533	0.916267	1.11191	3.391	2.4675	2.9185	2.92567	0.461792	2.4248	1.7214	1.62	1.92207	0.438322
	100576326_all5iso trypsin-7 a	0	0	0	0	0	0.3691	1.126	1.482	0.992367	0.568357	0	0	0	0	0	1.1154	3.006	0.3111	1.4775	1.38346
Ubiquitin system	410958 ubiquitin-like modifier-activating enzyme 1	0.2933	0	0	0.0977667	0.169337	0	3.3676	5.5967	2.9881	2.81758	3.1531	3.1906	2.3149	2.8862	0.495115	2.1143	2.0032	2.5077	2.2084	0.265087
	725415 BTB/POZ domain-containing protein KCTD16	0	0	0	0	0	0	0	0.3973	0.132433	0.229381	3.0339	2.1497	1.984	2.3892	0.56444	2.4042	1.6575	1.9729	2.01153	0.374846
Ribosome	725168 40S ribosomal protein S14	1.2808	1.475	0.6061	1.12063	0.456056	2.8747	15.6521	20.8764	13.1344	9.26118	2.0507	1.2819	2.7251	2.01923	0.722114	3.1478	0.9129	0.8218	1.6275	1.31741
Amino acid metabolism	551208_all5iso 3-hydroxyisobutyrate dehydrogenase_ mitochondrial	0	0	0	0	0	0	0	0.8909	0.296967	0.514361	1.5826	0	0	0.527533	0.913715	3.0005	1.0487	0	1.34973	1.52273
Ribosome	552632 60S ribosomal protein L22	0	0	0	0	0	0	1.0678	1.0802	0.716	0.620105	0	0	0	0	0	0	4.0435	0	1.34783	2.33452
Proteasome	552579 proteasome subunit beta type-3	0	0	0	0	0	0	0.7006	2.116	0.938867	1.07793	2.2811	3.6294	3.5205	3.14367	0.748986	3.2109	0.8173	0.342	1.45673	1.53763
ER protein processing	409613 GTP-binding protein SAR1	0	0	0	0	0	0	4.1899	6.6657	3.61853	3.36938	0.9989	0.4185	1.4353	0.9509	0.510097	2.03	1.9838	1.1708	1.7282	0.483275
Chaperones & folding	550694 T-complex protein 1 subunit eta	0.8278	1.3402	0.3646	0.8442	0.488007	0	2.1223	3.6929	1.9384	1.85331	3.8172	3.6371	4.1628	3.87237	0.267157	2.7634	1.2427	0.6925	1.5662	1.07268
	409004_all2iso ras-related protein Rab6	0	0	0	0	0	0	3.9035	1.2379	1.7138	1.99479	3.5577	5.2725	4.6009	4.47703	0.864084	2.6534	1.3392	2.7332	2.24193	0.782808
Chaperones & folding	409134 T-complex protein 1 subunit alpha	0.7355	1.5722	0.4791	0.928933	0.571646	0	1.1346	2.5171	1.21723	1.26058	4.5133	3.7513	4.7088	4.32447	0.50591	2.7822	1.2021	0.8404	1.60823	1.03264
	409126 ras-related protein Rab-2	0	0	0	0	0	0	1.2618	1.8538	1.03853	0.946852	3.6156	3.1609	3.0422	3.2729	0.302663	2.5483	1.4345	1.567	1.84993	0.608421
	408421_all3iso uncharacterized protein LOC408421	0	0	0	0	0	0	0	1.0429	0.347633	0.602119	0.9999	0	0	0.3333	0.577293	2.1635	1.8034	2.2207	2.06253	0.226231
	725621 uncharacterized protein LOC725621 (cytochrome P450 domain)	0	0	0	0	0	0	0	0	0	0	1.8524	1.3414	0	1.0646	0.956718	2.3202	1.6241	0.6491	1.53113	0.83942
Amino acid metabolism	725967 D-3-phosphoglycerate dehydrogenase	0	0.459	0	0.153	0.265004	0	0.9541	5.306	2.0867	2.82851	0.6641	0.6745	0.6218	0.653467	0.0279128	3.6402	0.3037	0	1.31463	2.01972
	409376 yellow-f	0	0	0	0	0	0	0	0	0	0	1.8199	1.3847	0	1.0682	0.950336	2.1393	1.7569	1.1062	1.66747	0.522324
	409363 gamma-soluble NSF attachment protein	0	0	0	0	0	0	0	0	0	0	1.0188	0	0.6493	0.556033	0.515764	3.125	0.752	0.5118	1.46293	1.44439
	552158 farnesol dehydrogenase-like b	0	0	0	0	0	0	0	0.6887	0.229567	0.397621	2.7547	2.1847	3.0751	2.6715	0.450993	2.0686	1.7682	0.6597	1.49883	0.74207
	724808 tubulin-specific chaperone E-like	0	0	0	0	0	0	0.2354	0	0.0784667	0.135908	5.2028	0	0	1.73427	3.00384	0	3.8329	0.2662	1.36637	2.14022
	552573_all11iso oxysterol-binding protein-related protein 8	0	0	0	0	0	0	0	2.6478	0.8826	1.52871	5.8575	2.1287	0.7222	2.9028	2.65372	0	3.8136	0	1.2712	2.20178
	552515 ATP-dependent RNA helicase WM6	0.4189	0	0.2322	0.217033	0.209861	0	1.2996	1.9505	1.08337	0.993066	3.7653	3.7404	4.7136	4.0731	0.554829	1.9413	1.8495	0.7638	1.5182	0.65494
	102656934 stress-induced-phosphoprotein 1	0	0	0	0	0	0	0.5634	0.5182	0.360533	0.313048	3.7528	0	1.1769	1.64323	1.91937	0	3.7718	0	1.25727	2.17765
	408695 uncharacterized protein LOC408695	0	0	0	0	0	0	0	0	0	0	2.5132	1.8382	1.8808	2.0774	0.378014	1.8783	1.8853	1.1559	1.63983	0.419113
Ribosome	409294 60S ribosomal protein L23	0.8956	0	0.579	0.491533	0.454161	1.1476	15.2611	23.4503	13.2863	11.2817	1.8258	1.1456	0	0.990467	0.922733	2.2885	1.4748	2.2889	2.0174	0.469905
ER protein processing / Chaperone & folding	724405 protein lethal(2)essential for life-like c	0	0	0	0	0	0	0	0	0	0	1.6372	0.4682	0.7748	0.960067	0.606121	1.2395	2.4939	2.6632	2.1322	0.777721
	410516 cytosolic Fe-S cluster assembly factor NUBP2 homolog	0	0	0	0	0	0	2.2218	4.9615	2.39443	2.48525	2.849	1.8768	2.3902	2.372	0.486355	2.3151	1.4144	0.2325	1.32067	1.04446
Oxidative phosphorylation	408909_all2iso NADH-quinone oxidoreductase subunit B 2	0	0	0	0	0	0	0	2.4638	0.821267	1.42248	1.4118	0	1.8024	1.0714	0.948191	1.4029	2.3263	1.6607	1.79663	0.476472
Glycolysis	100577002 multiple inositol polyphosphate phosphatase 1-like	0	0	0	0	0	0	0	0	0	0	1.8075	2.3087	2.5274	2.21453	0.369073	2.2761	1.4495	0	1.24187	1.15217
	551919_all9iso leupaxin	0	0	0	0	0	0	0	0	0	0	1.5132	0.7822	1.8241	1.37317	0.534879	2.8727	0.8363	0	1.23633	1.47754
Aminoacyl-tRNA biosynthesis	551629 isoleucine--tRNA ligase_ cytoplasmic	0	0	0	0	0	0	2.347	3.0666	1.80453	1.60366	0	0.5014	0	0.167133	0.289483	3.7071	0	0	1.2357	2.1403
Chaperones & folding	551295 T-complex protein 1 subunit zeta	0.7165	0.3659	0.5099	0.530767	0.176229	0	1.4042	3.0488	1.48433	1.52598	5.4487	4.7367	6.4848	5.55673	0.879043	2.0656	1.6391	1.2622	1.65563	0.401955
	552033 peptidylprolyl isomerase B (cyclophilin B)	0.542	0	0.2221	0.2547	0.272467	0	4.6831	11.9405	5.5412	6.01632	5.3337	4.3181	4.0127	4.55483	0.691587	2.1016	1.5992	1.1027	1.60117	0.499453
	412907 arrestin homolog a	0	0	0	0	0	0	0	0	0	0	1.0943	0.9299	1.3848	1.13633	0.230345	2.0717	1.6151	0.4368	1.37453	0.843581
	550885_all3iso nicotinate phosphoribosyltransferase	0.3788	0	0	0.126267	0.2187	0	3.7615	5.1397	2.96707	2.66035	0	0	0	0	0	1.0729	2.6049	1.3294	1.66907	0.82054
	408418 AP-2 complex subunit mu	0	0	0	0	0	0	0	0.5092	0.169733	0.293987	2.4522	1.9086	7.1946	3.8518	2.90768	2.0503	1.616	1.0955	1.58727	0.478048
	551710 electron transfer flavoprotein subunit alpha_ mitochondrial	0.3361	0.3624	0.2383	0.312267	0.0653928	0	2.0147	3.5733	1.86267	1.79149	1.5891	1.7384	1.4935	1.607	0.123427	2.3383	1.3226	0.6885	1.4498	0.832223
	725258 very-long-chain 3-oxoacyl-CoA reductase-like	0	0	0	0	0	0	0	0	0	0	0	0	0	0	0	1.537	2.1084	0	1.21513	1.09043
MRJP	406133 major royal jelly protein 4	3.4374	0	0	1.1458	1.98458	2.7521	18.0854	19.5603	13.4659	9.30771	0.5124	0	0.6766	0.396333	0.352917	1.5156	2.1098	3.0188	2.21473	0.757074
	725024_all12iso autophagy-related protein 16	0	0.2385	0	0.0795	0.137698	0	0	0	0	0	3.1758	0	2.045	1.74027	1.60968	3.6191	0	0	1.20637	2.08949
	408372_all6iso poly(rC)-binding protein 4	0	0	0	0	0	0	0.8179	0.6382	0.485367	0.429836	4.3801	3.1197	3.6283	3.70937	0.634098	1.7379	1.8748	0	1.20423	1.04514
	410635_all2iso fumarylacetoacetate hydrolase domain-containing protein 2A	0	0	0	0	0	0	1.5692	3.0511	1.5401	1.52576	1.2306	0.9336	1.7296	1.29793	0.402249	2.5386	1.0737	1.3159	1.64273	0.785238
	724933 xanthine dehydrogenase/oxidase-like	0	0	0	0	0	1.4839	10.6652	17.5269	9.892	8.0494	0	0	0	0	0	2.1503	1.4535	0.2651	1.28963	0.953223
	726269 phospholipid hydroperoxide glutathione peroxidase	0	0	0	0	0	0	0	0	0	0	8.2728	1.1222	11.424	6.93967	5.2787	3.166	0.4212	0	1.19573	1.71925
	726030 transmembrane protein 214-A	0	0	0	0	0	0.419	6.2394	8.8296	5.16267	4.30744	0	0.6811	0	0.227033	0.393233	2.8429	0.7371	0.4662	1.34873	1.30106
ER protein processing / Chaperone & folding	724274 protein lethal(2)essential for life-like a	0	0	0	0	0	0	0	1.9597	0.653233	1.13143	4.0125	1.9349	2.4815	2.80963	1.07697	1.433	2.1214	3.1118	2.22207	0.843915
Chaperones & folding	409825 T-complex protein 1 subunit epsilon	0.7894	0.7076	0.2796	0.5922	0.273792	0	1.4534	2.5367	1.33003	1.27284	3.7707	3.4018	3.7422	3.63823	0.205253	2.145	1.3915	0.6474	1.39463	0.748805
	409201 acyl-protein thioesterase 1	0	0	0	0	0	0	0.849	1.2755	0.708167	0.649308	1.5725	0.8945	1.0132	1.16007	0.362075	1.3011	2.2307	0.9711	1.50097	0.653152
	552486 F-actin-capping protein subunit alpha	0.1669	0	0	0.0556333	0.0963598	0	1.0745	1.2065	0.760333	0.661767	2.6929	1.4231	2.0942	2.07007	0.635244	2.3537	1.1615	1.0902	1.53513	0.709795
	412083_all2iso coatomer subunit gamma	0.2584	0.4744	0	0.244267	0.237516	1.0032	2.6584	4.5477	2.73643	1.77354	1.4328	1.3925	6.9263	3.25053	3.18337	2.7957	0.711	1.1582	1.55497	1.09753
	443552 catalase	0.2921	0	0.2375	0.176533	0.155301	0	1.1836	4.1302	1.77127	2.12689	1.6816	1.5324	15.4648	6.22627	8.00115	2.5056	0.9874	0.3166	1.26987	1.1215
	411892_all4iso V-type proton ATPase subunit C	0	0	0	0	0	0	0.851	1.7951	0.882033	0.897952	2.2481	1.0264	1.4673	1.5806	0.61868	2.0876	1.3976	2.4003	1.96183	0.513045
	410158_all5iso adenylyl cyclase-associated protein 1	0.1875	0	0	0.0625	0.108253	0	0.4277	0.7517	0.393133	0.37704	2.3254	3.4519	2.7145	2.8306	0.572154	2.3779	1.0927	1.2288	1.56647	0.706009
Ribosome	725647 40S ribosomal protein S6	0.5235	0	0.2435	0.255667	0.261962	0.8193	18.3359	15.7149	11.6234	9.44793	2.0965	11.048	1.6414	4.92863	5.30441	1.8838	1.5298	0.9657	1.45977	0.463039
	550734 thioredoxin-like protein 1	0.3328	0	0	0.110933	0.192142	0	1.8552	3.1564	1.67053	1.58628	2.356	1.9848	2.6766	2.33913	0.346208	2.1573	1.256	0.83	1.41443	0.677685
	409716 apidermin 3 precursor	18.9613	23.7249	22.2773	21.6545	2.44211	5.4903	15.362	10.3463	10.3995	4.93607	3.8722	4.5813	0	2.81783	2.46594	2.2151	1.1889	0	1.13467	1.10855
Amino acid metabolism	412948_all2iso delta-1-pyrroline-5-carboxylate synthase	0	0	0	0	0	0	0	0	0	0	0	0.6083	0	0.202767	0.351202	2.5255	0.8673	0.328	1.24027	1.14524
	408447 neurotactin	0	0	0	0	0	0	0	0	0	0	1.9776	1.9858	3.137	2.3668	0.667025	3.3812	0	0.9114	1.43087	1.74943
	100577163 insulin-like growth factor-binding protein complex acid labile subunit	0	0	0.3406	0.113533	0.196646	0	0	1.1686	0.389533	0.674692	1.3664	1.4324	3.5705	2.1231	1.25392	2.1401	1.2393	0	1.12647	1.0745
	102653890_all2iso DNA ligase 1-like	0	0	0	0	0	0	0	0	0	0	0	0.8724	0	0.2908	0.50368	2.8198	0.5533	0	1.12437	1.49412
Translation	551242_all2iso eukaryotic translation initiation factor 3 subunit E	0	0	0	0	0	0	2.4036	3.5517	1.9851	1.81246	0.6884	0.82	0.7509	0.7531	0.0658276	0.7224	2.615	0	1.11247	1.35043
Glycolysis	551005_all4iso hexokinase type 2	0	0	0	0	0	0	1.2818	3.1149	1.46557	1.56556	0	0.5113	0	0.170433	0.295199	2.1281	1.2025	0.6993	1.3433	0.724732
	726349_all11iso actin-binding LIM protein 2	0	0	0	0	0	0	0	0	0	0	1.6899	2.4295	2.3054	2.1416	0.396074	1.852	1.4415	0.4599	1.25113	0.715308
Ribosome	413137 60S ribosomal protein L15	0	0	0	0	0	0.4186	14.0022	14.1803	9.5337	7.89441	1.5741	1.0731	2.0027	1.54997	0.46527	2.1485	1.1439	0.8993	1.39723	0.662011
	409361 dopamine N-acetyltransferase	0	0	0	0	0	0	0	0	0	0	2.5443	0.5121	0.8113	1.28923	1.09717	2.3802	0.9085	0	1.09623	1.20115
ER protein processing	552528_all3iso calnexin	0.4518	0	0	0.1506	0.260847	0	1.7965	5.1662	2.3209	2.62272	1.6082	1.6344	2.8731	2.03857	0.722846	2.4474	0.8268	0	1.0914	1.24497
	412554 transmembrane emp24 domain-containing protein eca	0	0	0	0	0	0	3.6849	15.5993	6.42807	8.15342	2.5762	1.4212	3.7157	2.57103	1.14726	2.4704	0.8025	0	1.09097	1.26021
	409640 proton-coupled amino acid transporter 1-like	0	0	0	0	0	0	0	0	0	0	10.8667	0.6072	0	3.82463	6.10616	1.5835	1.6861	1.1041	1.4579	0.310665
	551028 cytochrome P450 6a14 a	0	0	0	0	0	0	0	0	0	0	0	0	0	0	0	1.889	1.364	0.8189	1.3573	0.535081
Ribosome	409552 40S ribosomal protein S10-like	0	0	0	0	0	0.6543	11.6745	14.1388	8.82253	7.18041	0	0	0.9958	0.331933	0.574925	1.8359	1.3454	1.5084	1.56323	0.249805
	408452 cytochrome P450 9e2 c	0	0	0	0	0	0	0	0	0	0	0.7971	0.7596	0.7032	0.7533	0.0472659	2.0506	1.1302	1.5298	1.5702	0.461528
	408623 endophilin-A	0	0	0	0	0	0	0	0	0	0	1.9326	1.3057	0	1.07943	0.985968	1.2783	1.8901	4.48	2.54947	1.69965
Pentose phosphate way	413867 transaldolase	0	0	0	0	0	0	2.0466	5.6829	2.5765	2.87827	3.0376	1.0284	0	1.35533	1.54497	1.6994	1.4495	0.598	1.24897	0.577435
	551950 guanine nucleotide-binding protein subunit beta-2	0	0	0	0	0	0	0	0	0	0	1.0169	1.0018	1.279	1.09923	0.155865	1.7572	1.374	0.3976	1.17627	0.701036
	412714_all3iso cAMP-dependent protein kinase type I regulatory subunit	0	0	0	0	0	0	0	0	0	0	0.8793	0.3786	2.5759	1.27793	1.15161	2.2769	0.8534	0.2349	1.12173	1.04711
Oxidative phosphorylation	551078 NADH-quinone oxidoreductase subunit I	0	0	0	0	0	0	0	0	0	0	0.8479	0	2.5205	1.1228	1.28254	1.9323	1.1797	0.5738	1.2286	0.680569
	410056_all2iso serine/threonine-protein phosphatase 4 regulatory subunit 3	0	0	0	0	0	0	0	3.357	1.119	1.93816	0	0	0.7111	0.237033	0.410554	0	3.093	0	1.031	1.78574
ER protein processing / Membrane trafficking	408983_all2iso protein transport protein Sec23A	0.2938	0.3487	0	0.214167	0.187494	0.9797	3.346	5.2892	3.20497	2.15821	1.367	1.4183	1.8521	1.5458	0.266501	2.1515	0.9176	1.0484	1.3725	0.677796
ER protein processing / Chaperone & folding	724488 protein lethal(2)essential for life-like b	0	0	0	0	0	0	0	1.0622	0.354067	0.613261	4.8785	3.0765	6.4302	4.79507	1.67841	2.186	0.8787	0	1.02157	1.09998
	409430 serine/threonine-protein phosphatase alpha-2	0	0	0	0	0	0	0.2789	0	0.0929667	0.161023	1.0849	1.3802	1.158	1.2077	0.153796	1.1596	1.8853	0.3567	1.13387	0.764625
	411113_all6iso solute carrier family 12 member 4	0	0	0	0	0	0	0	0	0	0	1.066	1.0519	0.9125	1.01013	0.0848464	1.7211	1.316	0.8351	1.29073	0.44354
	410370 actin-binding Rho-activating protein-like	0	0.3024	0	0.1008	0.174591	0	0	0.932	0.310667	0.53809	0.9741	1.851	0.9733	1.26613	0.50651	2.5699	0.4238	0	0.9979	1.37778
	107965562 muscle-specific protein 20-like	0	0	0	0	0	0	0	0	0	0	0.5088	0.7567	0	0.421833	0.385773	2.9869	0	0	0.995633	1.72449
	551554 ras-related protein Rac1	0	0	0	0	0	0	1.296	2.1197	1.13857	1.06858	2.1441	1.0932	1.965	1.7341	0.562213	1.7777	1.189	0	0.9889	0.905585
Ribosome	107964351 60S ribosomal protein L7	0.49	0	0	0.163333	0.282902	0.5288	9.605	10.0756	6.73647	5.38114	1.3362	0	2.0425	1.12623	1.03731	2.2135	0.7165	0.9284	1.28613	0.810082
	406119 lambda crystallin-like protein	0	0	0	0	0	0.3327	6.5548	8.842	5.24317	4.40367	0.4736	0.5606	0	0.344733	0.3017	1.4532	1.474	0.716	1.2144	0.431752
Chaperones & folding	551436 T-complex protein 1 subunit theta	1.2356	0.7603	0.4632	0.8197	0.389611	0	1.7635	3.6623	1.8086	1.83157	3.403	3.3082	3.4208	3.37733	0.0605291	1.8842	1.0412	0.714	1.21313	0.603749
Ribosome	406126 40S ribosomal protein S8	0.3973	0	0	0.132433	0.229381	0	11.3283	13.2153	8.1812	7.14767	1.2341	0.9101	2.002	1.38207	0.560787	2.0462	0.8749	0.8463	1.2558	0.684656
MRJP	406149 major royal jelly protein 6	0	0	0	0	0	6.6572	0.4416	5.107	4.0686	3.23529	0	0	0	0	0	2.9131	0	0	0.971033	1.68188
ER protein processing	409414 kinectin	0	0	0	0	0	0	1.6687	3.6789	1.78253	1.84209	2.2899	0.9873	5.2821	2.8531	2.2021	1.6306	1.2681	0.8066	1.2351	0.41299
	413043 UDP-glucuronosyltransferase 1-3-like	0	0	0	0	0	0	0	0	0	0	0	0.6036	0	0.2012	0.348489	1.5182	1.3763	0.8257	1.24007	0.365799
	724292 disks large 1 tumor suppressor protein	0	0	0	0	0	0	0	0	0	0	2.2607	1.2662	1.7263	1.75107	0.497712	1.8205	1.0598	0.5347	1.13833	0.646487
	408547 toxin 3FTx-Lei1	0	0	0	0	0	0	0	0	0	0	4.7209	3.0183	2.4384	3.39253	1.18638	0	2.8534	0	0.951133	1.64741
	408564 long-chain fatty acid transport protein 4-like	0	0	0	0	0	0	0	0	0	0	0	1.2376	1.0134	0.750333	0.659406	2.1977	0.6406	0.2925	1.0436	1.01452
	725548 protein FAM151B	0	0	0.2941	0.0980333	0.169799	0	2.5472	0.7392	1.09547	1.31044	10.9588	7.8059	7.3758	8.7135	1.95634	2.8319	10.4824	0.6944	4.66957	5.14626
	100577870 ras-related protein Rab-35	0	0	0.2095	0.0698333	0.120955	0	0.6757	0.2369	0.3042	0.34284	5.5798	5.4583	0.6668	3.90163	2.80211	0.2507	2.5785	0	0.943067	1.42186
	408807 uncharacterized protein LOC408807	0	0	0	0	0	0	1.7285	0.5215	0.75	0.886616	0	0	0	0	0	1.6133	1.213	0.3604	1.06223	0.639912
	409961_all4iso heterogeneous nuclear ribonucleoprotein 27C	0.2254	0	0.5145	0.246633	0.257906	0	1.7952	2.5016	1.43227	1.28969	2.5443	2.2766	2.6829	2.50127	0.20654	1.3201	1.4867	1.1856	1.3308	0.150835
Storage protein	726848 hexamerin 70a precursor	1.2796	0.7673	1.688	1.24497	0.461326	0	0	3.4348	1.14493	1.98308	8.5196	9.9502	5.7967	8.08883	2.10999	2.8026	0	0	0.9342	1.61808
	406097 integrin beta-PS	0	0	0	0	0	0	0	0.907	0.302333	0.523657	3.867	1.242	2.0213	2.37677	1.34812	1.7591	1.0381	0	0.9324	0.884301
Mito chaperone & folding	550968 heat shock protein 75 kDa_ mitochondrial	0	0	0.1497	0.0499	0.0864293	0	0.6611	0.7341	0.465067	0.40441	1.8101	1.3649	2.129	1.768	0.383786	0.7951	1.9935	1.2315	1.34003	0.606527
	409068_all5iso annexin B11-like all 5 iso	0.2821	0	0.3462	0.209433	0.184185	0	0.6644	1.9666	0.877	1.00039	2.3004	2.1659	2.7739	2.4134	0.319363	1.7437	1.0437	0.653	1.1468	0.552611
Ribosome	726171 60S ribosomal protein L11	0	0	0	0	0	0	11.2293	10.7625	7.3306	6.35277	3.0802	2.1218	3.4641	2.8887	0.691337	1.9224	0.8486	0	0.923667	0.963396
	410689_all24iso ELAV-like protein 2	0	0	0	0	0	0	0	0	0	0	4.6006	3.7838	3.9175	4.10063	0.438114	1.0401	1.7286	1.3538	1.37417	0.344702
Ribosome	551125 40S ribosomal protein S15Aa	0	0	0	0	0	0	11.8665	13.2566	8.37437	7.28564	2.4103	1.157	2.8509	2.1394	0.878843	1.7038	1.0601	0.4596	1.0745	0.622225
Amino acid metabolism	408368 adenosylhomocysteinase	0.4649	0.3249	0	0.263267	0.238499	0	2.076	3.0704	1.71547	1.56663	0	0.9452	3.4294	1.4582	1.77132	2.7481	0	0	0.916033	1.58662
	411184_all9iso troponin T_ skeletal muscle	0	0	0	0	0	0	0	0	0	0	0.7611	0	3.2701	1.34373	1.71114	2.7408	0	1.6174	1.45273	1.3778
	411114_all13iso synaptosomal-associated protein 25	0	0	0	0	0	0	0	0	0	0	1.5296	0.8527	0.9975	1.1266	0.356439	1.0543	1.6562	0	0.9035	0.838335
ER protein processing / N-glycan biosynthesis	551205_all2iso neutral alpha-glucosidase AB	0.4415	0	0	0.147167	0.2549	0	2.1314	4.8018	2.31107	2.40594	2.4386	4.0597	2.2782	2.9255	0.985515	2.1283	0.5721	0.3081	1.00283	0.98358
	552019:all4iso rootletin	0	0	0	0	0	0	0	0	0	0	0	0	0	0	0	0	2.6984	0	0.899467	1.55792
	100578311_all3iso UMP-CMP kinase	0	0	0	0	0	0	1.2593	2.6412	1.30017	1.32107	0.9624	0.5085	0.7198	0.730233	0.22713	1.5917	1.0979	0.7911	1.16023	0.403923
	727408_all4iso slit homolog 1 protein-like	0	0	0	0	0	0	0	0	0	0	0	0	0	0	0	2.6775	0	0	0.8925	1.54586
	107965695 scavenger receptor class B member 1-like	0.1415	0	0	0.0471667	0.0816951	0	1.15	3.3513	1.50043	1.70291	0	0	0	0	0	1.5463	1.1243	0	0.8902	0.799289
	595137 unzipped precursor	0	0	0	0	0	0	0	0	0	0	1.6572	1.0873	0	0.914833	0.841954	1.376	1.286	0.5607	1.07423	0.447004
	725661 V-type proton ATPase subunit S1	0	0	0	0	0	0	0	0	0	0	2.9084	2.1358	0	1.6814	1.5065	0	2.6593	1.3356	1.33163	1.32965
	100578439 chascon-like	0	0	0	0	0	0	0	0	0	0	0	0	0.2893	0.0964333	0.167027	0	2.6393	0	0.879767	1.5238
	408567 medium-chain specific acyl-CoA dehydrogenase_ mitochondrial	0.4763	0	0.3296	0.268633	0.243933	0	2.11	4.7328	2.28093	2.37103	1.4633	1.8307	1.868	1.72067	0.223665	1.4224	1.2018	0.3956	1.0066	0.540515
	724328 arrestin domain-containing protein 3	0	0	0	0	0	0	0	0	0	0	0	1.104	0.7877	0.630567	0.568526	1.5406	1.0764	0	0.872333	0.790313
Aminoacyl-tRNA biosynthesis	408392 glycine--tRNA ligase	0	0	0	0	0	0	1.0463	1.2883	0.7782	0.684717	1.4083	1.1394	2.4912	1.67963	0.715582	1.939	0.6581	0.4584	1.0185	0.803405
	412080 coronin-1C	0	0	0	0	0	0	0.591	0.8589	0.4833	0.439462	1.3716	0.8047	3.2087	1.795	1.25668	1.8806	0.7136	0.6662	1.0868	0.687859
Oxidative phosphorylation	411411 NADH dehydrogenase [ubiquinone] iron-sulfur protein 3_ mitochondrial	0	0	0	0	0	0	0	0.3699	0.1233	0.213562	2.0384	0.3875	1.381	1.26897	0.831133	1.3759	1.215	6.8801	3.157	3.2253
	725501 protein N-terminal glutamine amidohydrolase	0	0	0	0	0	0	0	0	0	0	0	0	0	0	0	2.5878	0	0.7413	1.1097	1.33265
	724211 cytochrome P450 9e2 a	0	0	0	0	0	0	0	0	0	0	0	0	0	0	0	1.721	0.8625	1.63	1.4045	0.471586
	413462 cyclin-G-associated kinase	0	0	0	0	0	0	0	0	0	0	0	0	0	0	0	0	2.5594	4.8062	2.4552	2.40479
	408355_all2iso beta-lactamase-like protein 2	0	0	0	0	0	0	0	0.2104	0.0701333	0.121474	2.9293	2.2072	0	1.71217	1.5261	2.558	0	0	0.852667	1.47686
	411250 DEAD-box ATP-dependent RNA helicase 20	0	0	0	0	0	0	0	0	0	0	0	0	0	0	0	0	2.5482	0	0.8494	1.4712
Proteasome	409475 26S proteasome non-ATPase regulatory subunit 2	0.3749	0.4382	0	0.271033	0.236846	0	0.9082	1.868	0.9254	0.934119	3.8441	2.5346	2.1212	2.8333	0.899451	1.6488	0.8977	0.4901	1.0122	0.587775
	408934 choline O-acetyltransferase	0	0	0	0	0	0	0	0	0	0	2.0522	1.3584	0	1.13687	1.04388	1.668	0.8729	1.0788	1.20657	0.412661
	725076 CCHC-type zinc finger protein CG3800	0.6802	0	0	0.226733	0.392714	0	5.1976	4.3884	3.19533	2.79666	2.6604	1.5134	2.9045	2.35943	0.742782	1.4334	1.0936	0	0.842333	0.749006
	411472 dynamin-1-like protein	0	0	0	0	0	0	0	1.0804	0.360133	0.623769	2.1207	1.937	1.5713	1.87633	0.279679	1.3762	1.147	0.5636	1.02893	0.418968
	410380_all2iso membrane metallo-endopeptidase-like 1	0.385	0	0.4764	0.287133	0.252829	0	0.9149	2.9319	1.28227	1.50008	0	0.6711	0	0.2237	0.38746	1.4684	1.0449	0	0.837767	0.755796
	552183 phosphatidylinositol transfer protein alpha isoform	0	0	0	0	0	0	1.1174	1.5614	0.892933	0.804538	1.509	0.4551	0.7421	0.902067	0.544856	1.0566	1.4453	2.1503	1.55073	0.55442
	411969_all3iso heterogeneous nuclear ribonucleoprotein M	0.439	0	0.296	0.245	0.2239	0	1.1636	1.8862	1.0166	0.951653	2.329	2.6723	3.3978	2.7997	0.545671	1.354	1.1439	0	0.832633	0.728693
Ribosome	409290 60S ribosomal protein L14	0.4158	0	0	0.1386	0.240062	0	5.3472	5.1302	3.49247	3.02651	1.2316	1.1056	1.6248	1.32067	0.270817	1.8412	0.6539	1.1471	1.21407	0.596476
	550915 sideroflexin-2	0	0	0	0	0	0	0.9076	1.2365	0.7147	0.640422	1.2428	0.912	1.9807	1.3785	0.54712	1.1499	1.3375	1.2409	1.24277	0.0938139
	551072 carbonyl reductase [NADPH] 1-like	0	0	0	0	0	0	0.7079	1.3656	0.691167	0.682954	3.7707	0	0	1.2569	2.17701	0.5559	1.9296	0.4919	0.992467	0.812212
	725171 uncharacterized protein LOC725171	0	0	0	0	0	0	0	0.2526	0.0842	0.145839	0	0	0	0	0	2.4822	0	0	0.8274	1.4331
	552448 ADP-ribosylation factor-like protein 8B-A	0	0	0	0	0	0	0.5363	0.3649	0.3004	0.273906	1.8877	1.5115	2.6317	2.0103	0.570075	1.6729	0.8084	0.6154	1.03223	0.563163
Proteasome	409831 proteasome subunit beta type-6	0	0	0	0	0	0	0.9122	3.0751	1.3291	1.57937	1.5452	1.5071	1.986	1.67943	0.266177	1.4655	0.9928	0.3606	0.939633	0.554365
	408516_all5iso protein D2-like	0	0	0	0	0	0	0.7659	0.5123	0.426067	0.390164	2.198	1.6153	1.8315	1.8816	0.294563	1.2936	1.1478	1.5333	1.3249	0.194647
	411889 putative serine protease K12H4.7	0	0	0	0	0	0	0.3847	0	0.128233	0.222107	3.8722	2.498	0	2.1234	1.96309	0	2.4301	0	0.810033	1.40302
Oxidative phosphorylation	413605 cytochrome c1_ heme protein_ mitochondrial	0	0	0	0	0	0	1.0528	0	0.350933	0.607834	0	0	0	0	0	0.662	1.7438	0	0.801933	0.880282
ER protein processing	410172 translocating chain-associated membrane protein 1-like 1	0	0	0	0	0	1.755	6.6904	8.7066	5.71733	3.5765	0.6282	0	0	0.2094	0.362691	1.8312	0.5439	0	0.7917	0.940413
	551807_all4iso neurexin-4	0	0	0	0	0	0	0	0	0	0	1.9058	2.6226	1.4845	2.0043	0.575408	1.2763	1.0968	0.9785	1.1172	0.149944
Proteasome	411206 proteasome subunit beta type-5-like	0	0	0.1833	0.0611	0.105828	0	1.4958	2.5487	1.34817	1.28075	1.6895	1.4136	1.8779	1.66033	0.23352	1.7161	0.6568	0.305	0.892633	0.734516
Translation	409842 eukaryotic translation initiation factor 3 subunit M	0	0	0	0	0	0	2.3949	3.4469	1.94727	1.76651	1.8705	0	1.2807	1.0504	0.95628	0	2.3646	0	0.7882	1.3652
	552717_all2iso hydroxysteroid dehydrogenase-like protein 2	0.467	0	0.2882	0.251733	0.235626	0	1.5165	3.7014	1.7393	1.86073	1.3917	1.0383	0.9535	1.12783	0.232416	1.231	1.1293	0.7238	1.02803	0.268336
	412442 retinol dehydrogenase 13-like	0	0	0	0	0	0	0	0	0	0	7.318	0	0	2.43933	4.22505	0	2.3536	0	0.784533	1.35885
Storage protein	550937 apolipoprotein D-like	0	0	0	0	0	0	0	0	0	0	1.3188	0.8737	1.8547	1.34907	0.4912	1.4325	0.9162	0.631	0.993233	0.406265
	550806 coatomer subunit alpha	0.2243	0	0	0.0747667	0.1295	0	3.7186	4.7235	2.81403	2.48828	1.1436	1.6306	0	0.924733	0.837043	2.3448	0	0	0.7816	1.35377
	552755_all2iso GDP-L-fucose synthase	0	0	0	0	0	0	0.6998	0.6748	0.4582	0.39701	0.7145	0	0.783	0.499167	0.433646	1.517	0.8256	0	0.780867	0.759489
	409846 GMP synthase [glutamine-hydrolyzing]	0.2037	0	0	0.0679	0.117606	0	0	0.3506	0.116867	0.202419	2.6197	1.751	0.9728	1.78117	0.823864	1.9524	0.39	1.2282	1.1902	0.781893
	410690_all2iso cat eye syndrome critical region protein 5-like	0	0	0	0	0	0	0	0	0	0	1.2943	0.8893	1.0504	1.078	0.203906	1.3768	0.943	0.566	0.961933	0.405731
Ribosome	725432 60S ribosomal protein L37a	0	0	0	0	0	0	12.2658	16.168	9.47793	8.43684	0.9926	0	0	0.330867	0.573078	0	2.316	1.3395	1.2185	1.16273
	410280 GTP-binding nuclear protein Ran	0	0	0	0	0	0	2.2367	2.8308	1.68917	1.49272	2.4242	1.594	2.3535	2.1239	0.460266	1.0917	1.217	0.6654	0.991367	0.289164
	411664 uncharacterized protein LOC411664	0	0	0	0	0	0	0	0	0	0	0	0	0	0	0	0	2.3066	0	0.768867	1.33172
	552196 ras-related protein Rab-43	0	0	0	0	0	0	0.2225	0.1577	0.126733	0.114437	0.2119	0	0	0.0706333	0.122341	1.8349	0.4708	0.206	0.837233	0.87409
	552234 surfeit locus protein 4 homolog	0	0	0	0	0	0	6.9056	4.7319	3.87917	3.53089	0.588	0	0	0.196	0.339482	1.7135	0.5871	0	0.766867	0.87078
	406096_all3iso type I inositol 1_4_5-trisphosphate 5-phosphatase_all iso	0	0	0	0	0	0	0	0	0	0	1.4972	2.0857	1.7814	1.7881	0.294307	1.4307	0.8588	0.323	0.870833	0.553948
	412662_all2iso programmed cell death 6-interacting protein	0	0	0	0	0	0	0	1.0581	0.3527	0.610894	1.0952	0.7891	1.3626	1.0823	0.286968	1.5657	0.718	0.3224	0.8687	0.635202
Translation	410100 eukaryotic translation initiation factor 3 subunit B	0.2	0	0.165	0.121667	0.10681	0	2.1927	3.4719	1.8882	1.75587	1.8164	1.0992	0	0.971867	0.91487	1.5619	0.7043	0.1667	0.810967	0.70369
Proteasome	408353 proteasome subunit beta type-7	0	0	0	0	0	0	0.6183	1.4717	0.696667	0.738973	0	0.4106	0.7998	0.403467	0.399948	2.2635	0	0.3748	0.879433	1.2132
Protein export	410916 translocation protein SEC62	0	0	0	0	0	0	3.5593	2.3579	1.9724	1.81069	0	0	0	0	0	2.2517	0	0	0.750567	1.30002
Amino acid metabolism	410582 ornithine aminotransferase_ mitochondrial-like	0	0	0	0	0	0	0	0	0	0	0	0	0	0	0	0	2.2487	0	0.749567	1.29829
	107964667_all2iso uncharacterized protein LOC107964667	0	0	0	0	0	0	0	9.7978	3.26593	5.65676	2.1645	0	0	0.7215	1.24967	0	2.2412	0	0.747067	1.29396
Glycolysis	411897_all3iso phosphoglucomutase	0	0	0	0	0	0	0.6844	1.0958	0.5934	0.553539	0	0.6741	0.687	0.4537	0.392969	1.464	0.7674	0.5401	0.923833	0.481406
	413943 eukaryotic peptide chain release factor GTP-binding subunit ERF3A	0.2124	0	0	0.0708	0.122629	0	1.4227	2.0772	1.16663	1.06201	1.6687	0.6922	3.2952	1.88537	1.31496	2.2268	0	0	0.742267	1.28564
Proteasome	411695 proteasome subunit beta type-1	0.5308	0	0.2862	0.272333	0.265672	0	1.0134	3.4638	1.4924	1.78089	1.7417	1.5982	2.1346	1.82483	0.277695	1.1499	1.0759	0.8251	1.01697	0.170231
	550685_all4iso striatin-3	0	0	0	0	0	0	0	0	0	0	1.9408	1.576	4.0392	2.51867	1.32939	1.4031	0.8138	0.5052	0.907367	0.456204
	409451 thioredoxin-2	0	0	0	0	0	0	2.3579	2.6178	1.65857	1.44223	1.9084	1.1302	1.7103	1.58297	0.404424	0.9446	1.263	0	0.735867	0.656863
	494523_all3iso glutathione peroxidase-like 1	0	0	0	0	0	0	0.9817	2.076	1.01923	1.03851	0.8756	0.6353	0.7601	0.757	0.12018	1.2431	0.944	1.6275	1.27153	0.342636
	409529_all2iso ras-like protein 2	0	0	0	0	0	0	0	0.7363	0.245433	0.425103	1.6001	0.9219	1.4154	1.31247	0.350621	1.6037	0.5543	0	0.719333	0.814488
	411814_all5iso kinesin 2C	0	0	0	0	0	0	0	0	0	0	0	0	0	0	0	0	2.1563	0	0.718767	1.24494
	551395 acetyl-CoA acetyltransferase_ cytosolic	0	0	0	0	0	0	0	0	0	0	2.1172	1.1857	2.6173	1.9734	0.726552	1.267	0.8668	0	0.711267	0.647661
Protein export	102656491 signal peptidase complex subunit 1	0	0	0	0	0	0	0	4.7174	1.57247	2.72359	0	0	0	0	0	2.1256	0	0	0.708533	1.22722
	408270 cytochrome c	0	0	0	0	0	0	0.2867	0	0.0955667	0.165526	0.3759	0	0	0.1253	0.217026	1.3647	0.7566	0.7998	0.9737	0.339304
	102656594 uncharacterized protein LOC102656594	0	0	0	0	0	0	0	0	0	0	1.1847	0.7592	1.3478	1.09723	0.303892	1.259	0.8613	0	0.706767	0.643569
	409158_all8iso C-terminal-binding protein	0	0	0	0	0	0	0	0	0	0	0	1.476	1.8183	1.0981	0.966261	0	2.1165	0	0.7055	1.22196
Pentose phosphate way	551448_all4iso ribose-phosphate pyrophosphokinase 1	0	0	0	0	0	0	0.6977	1.1144	0.604033	0.563074	0.9027	0.9705	0.8346	0.9026	0.0679501	1.5767	0.5394	0	0.705367	0.801345
	412588_all9iso tyrosine-protein kinase Src42A	0	0	0	0	0	0	0.3954	0	0.1318	0.228284	1.1799	0.4127	0	0.530867	0.59876	1.8254	0.274	0	0.6998	0.984378
	410082 superoxide dismutase 2_ mitochondrial	0	0	0	0	0	0	0	0	0	0	0.5659	0	0.651	0.405633	0.353856	1.3462	0.7473	0.9758	1.0231	0.302239
	412221 proliferation-associated protein 2G4	1.3758	1.4331	0.4676	1.09217	0.541649	1.2479	6.245	9.5691	5.68733	4.18854	1.5207	1.3505	1.748	1.53973	0.199432	1.6748	0.4176	0.4496	0.847333	0.716786
	408952_all4iso oxysterol-binding protein 1	0	0	0	0	0	0	0	0.9142	0.304733	0.527814	1.1767	0.5233	0	0.566667	0.589547	1.6088	0.4766	0	0.695133	0.826364
	411316_all4iso Kinesin 9	0	0	0	0	0	0	0	0	0	0	0	1.9209	0	0.6403	1.10903	2.0786	0	0	0.692867	1.20008
	552665_all2iso quinone oxidoreductase-like protein 2-like	0	0	0	0	0	0	0	0	0	0	1.1785	0.3843	0	0.520933	0.601013	1.7225	0.3505	0.3603	0.8111	0.789311
Ribosome	724142_all2iso 60S ribosomal protein L24	0.3792	0	0	0.1264	0.218931	0	13.4421	16.7169	10.053	8.85879	0	1.5471	1.5261	1.0244	0.887219	0	2.0713	1.5124	1.19457	1.0716
Oxidative phosphorylation	409236 ATP synthase subunit O_ mitochondrial	0	0	0	0	0	0.7183	0	0.2312	0.3165	0.366669	1.0636	16.5528	1.2067	6.27437	8.90167	1.0664	1.0038	0	0.690067	0.598434
	551916_all2iso SH3 domain-binding glutamic acid-rich protein homolog	0	0	0	0	0	0	0.2514	0.3025	0.184633	0.161926	1.8094	1.0817	3.0348	1.9753	0.987062	1.0876	0.9713	0	0.6863	0.597191
	410613_all2iso major facilitator superfamily domain-containing protein 6	0	0	0	0	0	0	0	0	0	0	3.2701	2.3677	0	1.87927	1.68888	0	2.0535	0.5649	0.8728	1.06081
	102656587_all3iso ras-related protein Ral-a	0	0	0	0	0	0	0	0	0	0	1.9864	1.2898	1.7774	1.68453	0.357465	1.5277	0.5203	0	0.682667	0.776685
	410115 actin-related protein 3	0	0	0	0	0	0	0.7425	0.9984	0.5803	0.518587	1.7018	1.096	1.3317	1.3765	0.305375	1.0157	1.0204	0.5641	0.866733	0.262099
Citrate cycle	102656009 succinyl-CoA ligase [GDP-forming] subunit beta_ mitochondrial-like_ partial	0.1238	0	0	0.0412667	0.071476	0	0.9748	1.9105	0.961767	0.955317	1.1447	1.922	0.3651	1.14393	0.77845	1.2141	0.8142	0	0.6761	0.618719
	413614 ras-related protein Rab-14	0	0.497	0	0.165667	0.286943	0	0.5818	1.9815	0.854433	1.0185	1.5064	1.3304	0.9929	1.27657	0.260948	1.4908	0.5345	0.7227	0.916	0.506607
	552082 vinculin	0.2749	0	0.23	0.1683	0.147471	0	1.178	1.0474	0.7418	0.645728	2.3044	0.7786	2.1977	1.76023	0.851792	1.3907	0.6336	0.4679	0.830733	0.491972
	411257 alpha-glucosidase Hbg2 precursor	0	0	0	0	0	0	0	1.7537	0.584567	1.0125	0	0	0	0	0	2.019	0	0	0.673	1.16567
	413478 spermine oxidase-like	0	0	0	0	0	0	0.3586	1.257	0.538533	0.647529	0	0	0	0	0	1.0991	0.9009	0	0.666667	0.585794
	409531_all2iso NECAP-like protein CG9132	0	0	0	0	0	0	0	0.4047	0.1349	0.233654	1.8234	1.2495	0.8985	1.3238	0.466905	0.8338	1.1638	0.8818	0.9598	0.178292
Oxidative phosphorylation	726042 cytochrome c oxidase subunit 6A1_ mitochondrial	0	0	0	0	0	0	0	0	0	0	0	0	1.7008	0.566933	0.981957	1.9922	0	0	0.664067	1.1502
Translation	408979 eukaryotic translation initiation factor 5	0	0	0	0	0	0	0.9353	1.523	0.819433	0.768083	1.0369	0.5761	0	0.537667	0.519517	1.5098	0.476	0.309	0.764933	0.650455
Oxidative phosphorylation	410557 ATP synthase subunit d_ mitochondrial	0	0	0	0	0	0	0.4324	0.4608	0.297733	0.258235	0	0	0.9524	0.317467	0.549868	0.9929	0.9924	1.1875	1.0576	0.112497
	413958_all2iso apoptosis-inducing factor 3	0	0	0	0	0	0	0	0	0	0	0.9291	1.3198	0.5908	0.946567	0.364814	1.5054	0.4775	0	0.660967	0.769287
	408539 sideroflexin-3	0	0	0	0	0	0	0	0	0	0	1.263	1.2	1.0637	1.17557	0.101872	1.2328	0.733	0	0.655267	0.620065
	413278_all2iso homer protein homolog 2	0	0	0	0	0	0	0	0	0	0	5.0467	1.3251	7.1662	4.51267	2.95694	0.8307	1.135	1.7834	1.2497	0.486597
	102654331_all3iso tubulin polyglutamylase TTLL4-like	0	0	0	0	0	0	0	0	0	0	0	1.0432	0	0.347733	0.602292	1.4431	0.5192	0	0.6541	0.730947
Translation	552351 eukaryotic translation initiation factor 3 subunit H	0	0	0	0	0	0	3.0785	3.1269	2.06847	1.79151	0.7825	0.4801	0.9067	0.7231	0.219415	1.7065	0.2547	0	0.653733	0.920574
	725057 coatomer subunit beta	0.2815	0	0	0.0938333	0.162524	0	3.9365	6.1546	3.3637	3.11703	0.9064	1.0341	0.7732	0.904567	0.13046	1.2707	0.6787	0	0.6498	0.635843
Ribosome	409832 60S ribosomal protein L18a	0	0	0	0	0	0	10.4755	7.6539	6.04313	5.42033	0	0.7719	0.6925	0.488133	0.424596	1.1482	0.7975	0.3827	0.776133	0.383197
ER protein processing	551559 translocon-associated protein subunit beta	0	0	0	0	0	0	2.3249	5.5907	2.63853	2.80851	0	0	0	0	0	1.2024	0.7308	0.4784	0.803867	0.367489
Ribosome	725884 60S acidic ribosomal protein P2	0.2281	0	0	0.0760333	0.131694	0	1.9025	4.0992	2.00057	2.05136	0.4598	0.2778	0.5205	0.419367	0.126301	1.7194	0.2122	0	0.643867	0.937463
Proteasome	100578243 proteasome subunit alpha type-6-like	0.6184	0	0	0.206133	0.357033	0	2.2611	4.0802	2.11377	2.04409	2.5856	1.5235	2.2565	2.12187	0.543699	1.4455	0.4851	0	0.643533	0.735658
	100577764 ras-related protein Rab-5C	0	0	0	0	0	0	0	0.5689	0.189633	0.328455	1.6732	1.3277	1.1746	1.39183	0.255412	0.972	0.9565	0.676	0.868167	0.166602
	408848 protein enabled	0	0	0	0	0	0	0	0	0	0	0	1.3045	0	0.434833	0.753153	0	1.9214	0.7896	0.903667	0.965765
	724873 ras-related protein Rab-7a	0	0	0	0	0	0	0.2254	0.5714	0.2656	0.287813	2.0467	1.7029	1.5283	1.7593	0.263762	1.3273	0.5929	0.758	0.892733	0.385293
ER protein processing / Chaperone & folding	724965_all2iso dnaJ homolog subfamily C member 5	0	0	0	0	0	0	0	0	0	0	1.2443	1.0895	0	0.777933	0.678142	0.8089	1.1015	0	0.6368	0.570561
	551720 activator of 90 kDa heat shock protein ATPase homolog 1	0	0	0	0	0	0	0	0.4432	0.147733	0.255882	2.7659	1.8822	2.8366	2.4949	0.53179	1.1817	0.7235	0.6119	0.839033	0.301959
	409816 MORN repeat-containing protein 4	0	0	0	0	0	0	0	0	0	0	0	0	0	0	0	0.7551	1.1495	0	0.634867	0.584106
	406104 acetylcholinesterase 2 precursor	0	0	0	0	0	0	0	0	0	0	0	0.6041	0	0.201367	0.348777	1.2095	0.6897	0	0.633067	0.606736
	724901 bleomycin hydrolase	0	0	0	0	0	0	0.8811	2.2853	1.05547	1.15258	0.9363	0.7342	0.8722	0.847567	0.103277	1.3771	0.5191	0.4296	0.775267	0.523121
	725679_all6iso sex-lethal homolog	0	0	0	0	0	0	0	2.3212	0.773733	1.34015	0.6811	0.9913	1.3394	1.00393	0.329332	0	1.8942	0.5683	0.820833	0.972023
	412267 dynactin subunit 2	0	0	0	0	0	0	0	1.7339	0.577967	1.00107	0	0.6138	0.9254	0.513067	0.470852	1.556	0.3322	0.22	0.702733	0.741077
Translation	409866_sp411989del eukaryotic initiation factor 4A-III	0.1705	0.3198	0	0.163433	0.160017	0	0.5004	0.756	0.4188	0.384549	1.4012	0.7568	1.784	1.314	0.519122	1.2466	0.6358	0	0.627467	0.623342
Aminoacyl-tRNA biosynthesis	412200_all2iso threonine--tRNA ligase_ cytoplasmic	0	0	0	0	0	0	1.5487	2.4119	1.3202	1.22208	1.1421	0.8787	4.2544	2.09173	1.87755	1.1577	0.7203	0.4306	0.769533	0.366042
	550818_all7iso guanine nucleotide-binding protein G(q) subunit alpha	0	0	0	0	0	0	0.4157	0.4126	0.2761	0.239115	1.2802	1.0182	0.8993	1.0659	0.194879	1.171	0.7005	0	0.623833	0.589253
	100576341 cuticular protein 16 precursor	0	0	0	0	0	0	0	0	0	0	0.9909	0.3027	2.5546	1.28273	1.15397	1.8683	0	0	0.622767	1.07866
	412678 putative tricarboxylate transport protein_ mitochondrial	0	0	0	0	0	0	0	1.2546	0.4182	0.724344	0.8397	0.5842	0.699	0.707633	0.127969	0.9391	0.9205	0.3018	0.720467	0.362695
ER protein processing / Chaperone & folding	411071 dnaJ protein homolog 1	0	0	0	0	0	0	1.1872	1.1221	0.769767	0.667432	1.9103	0.7791	2.4841	1.7245	0.867553	0.5673	1.2751	0.3573	0.733233	0.480874
	412323 stomatin-like protein 2_ mitochondrial	0.3065	0	0	0.102167	0.176958	0	1.5648	2.0214	1.1954	1.06012	1.3332	2.3042	3.4875	2.37497	1.07889	1.0377	0.803	0.6241	0.8216	0.207426
	409323 uncharacterized protein LOC409323	0	0	0	0	0	0	0	0	0	0	3.2482	1.0101	1.0922	1.7835	1.26913	0.8913	0.9467	0.8085	0.882167	0.0695512
	409358 intraflagellar transport protein 74 homolog	0	0	0	0	0	0	0	0	0	0	0	2.7628	2.6284	1.79707	1.55776	0	1.8159	0	0.6053	1.04841
	409486_all7iso RNA-binding protein 4.1-like	0.4978	0.5619	0.3265	0.462067	0.1217	0.5349	1.4027	1.4252	1.12093	0.507644	1.5945	1.3676	14.4069	5.78967	7.46361	0.9185	0.8969	0	0.605133	0.524172
	410982 protein croquemort	0	0	0	0	0	0	1.7347	0	0.578233	1.00153	1.8939	1.1866	0	1.02683	0.957005	0	1.7961	0.3706	0.722233	0.948276
Amino acid metabolism	409299 adenylosuccinate synthetase	0	0	0	0	0	0	0.6807	0.7257	0.4688	0.406616	0	0.5624	0	0.187467	0.324702	1.17	0.6253	0	0.598433	0.585463
Protein export	552114 signal recognition particle 54 kDa protein	0	0	0	0	0	0	1.5118	2.6702	1.394	1.33899	0	1.3367	0.3775	0.5714	0.689122	0	1.7918	0	0.597267	1.0345
	552346 coatomer subunit delta	0	0	0	0	0	0	3.1506	4.3635	2.5047	2.25232	0.7802	0	2.9304	1.23687	1.51764	1.3198	0.4665	0	0.595433	0.66928
	409090 uncharacterized protein LOC409090	0	0	0	0	0	0	0	0	0	0	0	0	0	0	0	0.9144	0.869	0	0.594467	0.515323
	410098 WD repeat and FYVE domain-containing protein 2	0	0	0	0	0	0	0	0	0	0	0.6504	0.3972	0	0.3492	0.327846	0.7594	1.0167	0	0.592033	0.52861
	412409 mitochondrial import inner membrane translocase subunit TIM44	0	0	0	0	0	0	0.6515	0.8806	0.5107	0.456873	0.9758	1.1404	1.1228	1.07967	0.0903806	1.0886	0.6854	0.4072	0.727067	0.342606
	409889 alpha glucosidase 2 precursor	0	0	0	0	0	0	0	0	0	0	1.8064	0	0	0.602133	1.04293	0.5206	1.2459	0	0.588833	0.625746
	550710 serine/threonine-protein phosphatase 2A catalytic subunit alpha	0	0	0	0	0	0	0	0.3706	0.123533	0.213966	1.9043	1.4174	1.2083	1.51	0.357121	0.9099	0.8518	0.6733	0.811667	0.1233
	551033_all2iso poly(A)-specific ribonuclease PARN-like domain-containing protein 1	0	0	0	0	0	0	0	0	0	0	0	0.684	0	0.228	0.394908	0.9397	0.8206	0	0.586767	0.511632
Amino acid metabolism	724811 kynurenine--oxoglutarate transaminase 3-like	0	0	0	0	0	0	1.5233	3.4168	1.6467	1.71174	0.715	0.701	0	0.472	0.408824	1.1187	0.6405	0.3503	0.703167	0.388014
	724467 iron-sulfur cluster assembly 2 homolog_ mitochondrial-like	0	0	0	0	0	0	0.2325	0	0.0775	0.134234	0	0	0	0	0	0	1.7582	0	0.586067	1.0151
Oxidative phosphorylation	100578782 cytochrome b-c1 complex subunit 9	0	0	0	0	0	0	0	0.2893	0.0964333	0.167027	0.1895	0.185	0	0.124833	0.108132	1.7506	0	1.0137	0.921433	0.87894
	409736_all4iso methylmalonate-semialdehyde dehydrogenase [acylating]_ mitochondrial	0.2625	0	0	0.0875	0.151554	0	0	1.2718	0.423933	0.734274	0.7265	0.9307	0.3494	0.668867	0.294904	0.9863	0.7518	0.9957	0.911267	0.138182
Translation	685996_exon5-10_3of5 suppressor of variegation 3-9 exon 5-10_3 of 5 iso	0	0	0.2309	0.0769667	0.13331	0	2.2449	3.1521	1.799	1.62267	1.1914	0.9941	1.4177	1.20107	0.211965	1.2321	0.5033	0.3662	0.700533	0.465426
Oxidative phosphorylation	552610 cytochrome c oxidase subunit 5B_ mitochondrial	0	0	0	0	0	0	0	0	0	0	0	0	0.8434	0.281133	0.486937	0.9895	0.7457	1.3882	1.04113	0.324347
	726399_all8iso transcriptional activator protein Pur-beta	0	0	0	0	0	0	2.7797	1.609	1.4629	1.3956	1.1106	0.9808	1.3098	1.13373	0.165715	0.9391	0.7958	0.7617	0.8322	0.0941351
	410169_all4iso twinfilin	0	0	0	0	0	0	0.3868	0	0.128933	0.223319	0.6378	0.3616	0.5316	0.510333	0.139323	0	1.732	0.3937	0.708567	0.907916
	408742 fatty-acid amide hydrolase 2-B	0	0	0	0	0	0	2.4961	4.0135	2.16987	2.02654	0	0	0	0	0	1.1399	0.5921	0.4195	0.717167	0.376132
	100577967 uncharacterized protein LOC100577967	0	0	0	0	0	0	0	0	0	0	0	0	1.7211	0.5737	0.993678	0	1.731	0	0.577	0.999393
	410795_all10iso trehalase	0	0	0	0	0	0	0.7617	0.9919	0.584533	0.519141	0.9132	2.2245	1.2471	1.4616	0.681458	0.7698	0.9434	0.2181	0.643767	0.378719
	412232 dipeptidyl peptidase 3	0.2246	0	0	0.0748667	0.129673	0	2.0023	3.3671	1.7898	1.69358	2.4898	1.0858	2.1526	1.9094	0.732915	1.2099	0.5014	0	0.570433	0.607897
	724927 importin-5	0.1959	0	0	0.0653	0.113103	0	0.8634	1.2893	0.717567	0.656905	1.5575	2.3868	0	1.31477	1.21177	1.7089	0	0	0.569633	0.986634
	408284 mitochondrial import receptor subunit TOM40 homolog 1-like	0	0	0	0	0	0	0.9978	1.2721	0.756633	0.669463	1.4011	1.6378	5.9086	2.9825	2.53684	1.1436	0.5649	0.5371	0.748533	0.34242
	551992_all2iso rRNA 2'-O-methyltransferase fibrillarin	0.4233	0.9005	0.7185	0.680767	0.240827	0	2.0164	2.5508	1.5224	1.34524	0.8084	0.9262	1.167	0.9672	0.182782	1.0865	0.6075	0.5189	0.737633	0.305358
	551885 putative homeodomain transcription factor	0	0	0	0	0	0	0	2.6532	0.8844	1.53183	0	0	0	0	0	0	1.6927	0	0.564233	0.977281
	102655553_all2iso odorant receptor 85b-like	0	0	0	0	0	0	0	0	0	0	0	0	0	0	0	0	1.6888	0	0.562933	0.975029
	724919 mitochondrial amidoxime reducing component 2-like	0	0	0	0	0	0	1.4021	2.2284	1.21017	1.12653	0.6604	0.9013	0	0.520567	0.466637	0.844	0.8384	0	0.5608	0.485675
	411896_all2iso prolyl endopeptidase-like	0	0	0	0	0	0	0	0.5933	0.197767	0.342542	4.7171	6.2795	0	3.66553	3.26915	1.0095	0.6724	0.9739	0.885267	0.185205
	724498 uncharacterized protein LOC724498	0	0	0	0	0	0	0.6	0.4732	0.357733	0.316227	0.4128	0	1.0215	0.4781	0.513871	1.6771	0	0	0.559033	0.968274
Translation	409258 eukaryotic translation initiation factor 3 subunit I	0.443	0	0	0.147667	0.255766	0	4.2516	5.6714	3.30767	2.95118	1.4417	0.8739	1.0341	1.11657	0.292745	1.0019	0.67	0	0.5573	0.510369
Proteasome	410095 proteasome subunit alpha type-7-1	0	0	0	0	0	0	0.6447	1.6269	0.7572	0.819264	0.8487	0	0.6994	0.516033	0.45309	0	1.6658	0.6837	0.783167	0.837343
	552452_all2iso interleukin enhancer-binding factor 2 homolog	0.2472	0	0	0.0824	0.142721	0	0	0.9302	0.310067	0.537051	2.1501	1.1763	1.4525	1.59297	0.501866	0.6284	1.0297	0	0.5527	0.519007
	550663 putative oxidoreductase GLYR1 homolog	0.3737	0.6525	0.488	0.504733	0.140151	0.4985	0.8119	1.0938	0.8014	0.297789	1.5062	1.0541	1.3912	1.31717	0.234967	0.9653	0.6921	0.3265	0.6613	0.320512
Glycolysis	408559 retinal dehydrogenase 1	0.3347	0	0	0.111567	0.193239	0	0	5.8367	1.94557	3.36982	1.7831	1.9223	1.4213	1.7089	0.258611	0.9546	0.7009	0.6616	0.772367	0.159037
	726625_all4iso 4-coumarate--CoA ligase 1-like	0	0	0	0	0	0	5.4369	5.4741	3.637	3.14979	0	0	0	0	0	1.2924	0.361	0	0.551133	0.666849
	552206 ATP-dependent RNA helicase me31b	0	0	0	0	0	0	0.8088	0.8631	0.5573	0.483399	0.8478	9.6093	0.4675	3.64153	5.17173	1.6508	0	0	0.550267	0.95309
	102654555 leucine-rich repeat-containing protein 59	0	0	0	0	0	0	0.6503	0.8813	0.510533	0.456972	0.7378	0	0	0.245933	0.425969	0	1.6505	0	0.550167	0.952917
	552147 kelch domain-containing protein 10 homolog	0	0	0	0	0	0	0	1.7737	0.591233	1.02405	0	0.3251	0	0.108367	0.187697	1.6482	0	0	0.5494	0.951589
	411770 C-type lectin 5 precursor	0.6651	0	0.7278	0.4643	0.403316	0	1.0109	0.7514	0.587433	0.525018	2.9079	3.1448	4.0072	3.3533	0.578549	0.834	0.8088	0.4206	0.6878	0.231745
	552027_all5iso heterogeneous nuclear ribonucleoprotein A1_ A2/B1 homolog	2.2044	0	0.3806	0.861667	1.17831	0	0.4355	1.1141	0.516533	0.561453	2.7063	2.456	2.6711	2.61113	0.135497	0	1.634	0.5309	0.721633	0.833531
	410165_all5iso RNA-binding protein Nova-1	0	0	0	0	0	0	1.0181	1.392	0.803367	0.720416	2.106	1.3389	1.4083	1.61773	0.424273	0.5441	1.0754	0	0.539833	0.537713
	409171_all2iso esterase FE4-like a	0	0	0	0	0	0	0	0	0	0	1.2063	1.0378	2.0055	1.41653	0.516971	1.0407	0.5771	0.2396	0.619133	0.402201
Oxidative phosphorylation	551541 Cytochrome c oxidase subunit VIIa	0	0	0	0	0	0	0.1368	0	0.0456	0.0789815	0.4336	0	0	0.144533	0.250339	1.0405	0.5758	0	0.538767	0.521238
	408433 UBX domain-containing protein 4	0	0	0	0	0	0	0.6962	1.1456	0.613933	0.577214	1.1399	1.4372	1.2405	1.27253	0.151216	1.1444	0.4718	0.2142	0.610133	0.480281
	552016 mitochondrial 2-oxoglutarate/malate carrier protein-like	0	0	0	0	0	0	0.4929	0.888	0.4603	0.444897	0.4619	0.716	0	0.392633	0.362991	1.1559	0.4599	0.6039	0.7399	0.367391
	725238 histone H1-like	0	0	0.3319	0.110633	0.191623	0	0.7934	2.1097	0.9677	1.0656	1.1297	0	0	0.376567	0.652233	1.1091	0.5014	0	0.536833	0.555398
	409264 ATPase ASNA1 homolog	0	0	0	0	0	0	0.658	1.5892	0.749067	0.798504	0.9062	0.7663	1.1282	0.933567	0.182495	1.0959	0.5076	0	0.5345	0.548445
Ribosome	726439 40S ribosomal protein S16	0	0	0	0	0	0	6.5174	10.7236	5.747	5.40315	0.9161	0.6223	1.3403	0.959567	0.360968	1.1455	0.4527	0.8785	0.825567	0.34942
	727227_all3iso epidermal growth factor receptor substrate 15-like 1	0	0	0	0	0	0	0	0	0	0	1.2303	0.9471	0	0.7258	0.644313	0	1.5958	0.8514	0.815733	0.798498
	552459_all25iso glycine-rich cell wall structural protein-like	0	0	0	0	0	0	0.8224	1.0818	0.634733	0.564789	0	0	0	0	0	1.5952	0	0	0.531733	0.920989
	409087_all2iso D-beta-hydroxybutyrate dehydrogenase_ mitochondrial	0	0	0	0	0	0	0	0	0	0	0.7525	0.4443	2.0006	1.0658	0.824097	1.585	0	0	0.528333	0.9151
	412154_all4iso cytosolic oligopeptidase A	0	0	0	0	0	0	0	0	0	0	0	0.6214	1.011	0.544133	0.50991	1.1961	0.3838	0.2188	0.599567	0.523159
	409203 UDP-glucuronosyltransferase 2A3-like	0	0	0	0	0	0	0	0	0	0	0	1.3777	0	0.459233	0.795415	1.577	0	0.4005	0.659167	0.819703
	551882 protein deglycase DJ-1-like	0	0	0	0	0	0	1.1474	3.3314	1.49293	1.69237	0	0.6665	0	0.222167	0.384804	0	1.5656	0.6637	0.7431	0.785814
	726218 acetyl-CoA acetyltransferase_ mitochondrial	0.3178	0.4813	0.2771	0.358733	0.108079	0	0	1.0228	0.340933	0.590514	1.1507	1.0038	0.8595	1.00467	0.145602	0.9959	0.5632	0.4168	0.658633	0.301114
	552034 toll-interacting protein	0	0	0	0	0	0	0	0.2004	0.0668	0.115701	0.2183	0	0	0.0727667	0.126036	1.5558	0	0.6634	0.739733	0.780704
	413749 ovalbumin-related protein X	0	0	0	0	0	0	0	0.7404	0.2468	0.42747	0	0	0	0	0	1.5212	0	0	0.507067	0.878265
	410130_all2iso PRA1 family protein 3	0	0	0	0	0	0	0	0	0	0	1.2243	1.1858	0	0.803367	0.696002	1.5142	0	0	0.504733	0.874224
	552356_all6iso uncharacterized protein LOC552356	0	0	0	0	0	0	0.5268	0	0.1756	0.304148	0	0	1.7561	0.585367	1.01388	0	1.5109	0.6592	0.723367	0.757491
	412287_all3iso peptidyl-prolyl cis-trans isomerase FKBP4	0.3052	0	0.1894	0.164867	0.154072	0.4663	0.9499	2.0549	1.15703	0.814304	3.1603	2.3762	2.8703	2.80227	0.396453	0.7601	0.7381	0.7369	0.745033	0.0130619
ER protein processing / Chaperone & folding	410730 dnaJ homolog subfamily C member 22	0.4147	0	0	0.138233	0.239427	0	7.2694	8.9845	5.41797	4.76982	0	0	0	0	0	1.0731	0.4249	0.2773	0.591767	0.423329
	725362 protein arginine N-methyltransferase 1	0	0	0	0	0	0	0.2304	0.5775	0.2693	0.290709	1.5082	1.4214	1.5789	1.50283	0.078887	0.7254	0.7679	0.4882	0.6605	0.150722
	411816_all2iso cytoplasmic dynein 1 light intermediate chain 1	0	0	0	0	0	0	0.3803	1.7256	0.701967	0.906656	0.5444	0.7042	0.7897	0.679433	0.124511	1.1435	0.3286	0.1899	0.554	0.515211
	410447 importin subunit beta-1	0	0	0	0	0	0	0.7941	1.2722	0.688767	0.642608	1.8823	2.3702	1.9004	2.05097	0.276612	0.919	0.5508	0	0.489933	0.462514
Proteasome	409198 26S protease regulatory subunit 6A-B	0	0	0.1991	0.0663667	0.11495	0	3.1937	1.462	1.5519	1.59875	1.4333	0.8213	1.616	1.2902	0.416227	0.8024	0.6624	0.3585	0.607767	0.226937
	410580_all6iso fragile X mental retardation syndrome-related protein 1	0	0	0	0	0	0	0	0	0	0	1.3432	1.1941	1.6147	1.384	0.213248	0	1.462	0	0.487333	0.844086
	724757 histone H4	0	0	0	0	0	0	1.2117	1.5063	0.906	0.798326	0	0.9297	1.0303	0.653333	0.568035	0.7683	0.6865	0	0.484933	0.421951
	410681_all2iso regulator of chromosome condensation 1	0	0	0	0	0	0	0.4843	3.0271	1.17047	1.62602	0.4452	0.4339	0.8825	0.5872	0.2558	0.9425	0.506	0.2429	0.5638	0.353363
	409160 dihydropteridine reductase	0	0	0	0	0	0	0.7745	1.0435	0.606	0.541772	0.984	0.7149	1.5161	1.07167	0.407731	0.8629	0.5693	0.7265	0.719567	0.146923
Amino acid metabolism	551762_all2iso adenosylhomocysteinase 2-like	0	0	0	0	0	0	0	1.8164	0.605467	1.0487	0	3.9098	4.8965	2.93543	2.58959	0	1.4304	0	0.4768	0.825842
	726802 protein aveugle	0	0	0	0	0	0	0	0	0	0	0	1.4904	0	0.4968	0.860483	1.4214	0	0	0.4738	0.820646
	725253 MICOS complex subunit MIC13-like	0	0	0	0	0	0	0	1.3605	0.4535	0.785485	0.7964	0	0	0.265467	0.459802	0.9769	0.4387	0.5313	0.648967	0.287748
	725492 sorting nexin-2	0	0	0	0	0	0	0	0	0	0	1.199	0	0	0.399667	0.692243	0	1.4135	0	0.471167	0.816085
	409329 mannose-1-phosphate guanyltransferase beta	0	0	0	0	0	0	2.3725	5.6329	2.66847	2.82809	0	0	0	0	0	1.0443	0.3652	0	0.469833	0.529954
	413450 sorting and assembly machinery component 50 homolog	0	0	0	0	0	0	0	0	0	0	0.6861	0.708	0.6366	0.6769	0.0365783	0.9489	0.4598	0.4096	0.6061	0.297933
	412231 trans-1_2-dihydrobenzene-1_2-diol dehydrogenase-like	0	0	0	0	0	0	0.7538	1.7955	0.849767	0.901589	1.1463	1.3132	0	0.819833	0.714884	1.0404	0.3596	0	0.466667	0.528399
	725594_all5iso PDZ and LIM domain protein Zasp-like	0	0	0	0	0	0	0	0	0	0	0	0	0	0	0	1.3968	0	0	0.4656	0.806443
	408987 sortilin-related receptor	0	0	0	0	0	0	0	0	0	0	1.7565	0.8507	0	0.869067	0.878394	0	1.3816	0.8281	0.736567	0.695333
Oxidative phosphorylation	100359409 cytochrome c oxidase subunit VIb polypeptide 1	0	0	0	0	0	0	0	0	0	0	0	0	0.7456	0.248533	0.430472	1.3701	0	1.2166	0.862233	0.75065
	409882_all3iso TLD domain-containing protein 2	0	0	0	0	0	0	0	0	0	0	0.731	0.4327	0	0.3879	0.367553	0.4797	0.8902	0	0.456633	0.445548
Translation	100577000 eukaryotic translation elongation factor 1 epsilon-1	0	0	0	0	0	0	0.3287	0	0.109567	0.189775	0	0	0	0	0	0.6761	0.6926	0	0.456233	0.395196
	551427 erlin-1-like	0	0	0	0	0	0	0	0.5574	0.1858	0.321815	0.7474	0.6731	0.756	0.7255	0.045583	0.991	0.3649	0	0.451967	0.501204
ER protein processing / Chaperone & folding	410857 protein lethal(2)essential for life-like d	0	0	0	0	0	0	0	0	0	0	0	0.8791	0	0.293033	0.507549	1.3556	0	0.3114	0.555667	0.710044
Amino acid metabolism	724480 asparagine synthetase [glutamine-hydrolyzing]	0	0	0	0	0	0	6.4275	9.525	5.3175	4.85855	0	0	0	0	0	1.3553	0	0	0.451767	0.782483
Proteasome	550794 26S protease regulatory subunit 8	0	0	0	0	0	0	1.8087	3.0973	1.63533	1.55591	1.8024	0.9369	1.1058	1.2817	0.458779	0.8359	0.5138	0	0.4499	0.421598
	409956 uncharacterized protein LOC409956	0	0	0	0	0	0	0	0	0	0	4.8863	0	0.8435	1.90993	2.61188	0	1.3454	0.5287	0.6247	0.677818
	410206_all3iso differentially expressed in FDCP 8 homolog	0	0	0	0	0	0	1.0121	1.0171	0.6764	0.585785	0	0	0	0	0	0	1.3441	0	0.448033	0.776016
	409712 short/branched chain specific acyl-CoA dehydrogenase_ mitochondrial	0	0	0	0	0	0	0	0	0	0	0.818	1.3875	1.0206	1.07537	0.288673	0.7482	0.5914	0	0.446533	0.394576
	107965192 coatomer subunit epsilon	0	0	0	0	0	0	1.0662	1.8942	0.9868	0.949593	1.2088	0	0	0.402933	0.697901	0.9894	0.3442	0	0.444533	0.502273
	100577347 SET and MYND domain-containing protein 4-like	0	0	0	0	0	0	0	0	0	0	0	0	0	0	0	1.3187	0	0	0.439567	0.761352
	410398_all6iso insulin-like growth factor 2 mRNA-binding protein 1	0.6462	0.7659	0.383	0.598367	0.19588	0.8056	3.563	4.7178	3.0288	2.01006	0.9357	0.5522	1.075	0.8543	0.270739	0.9507	0.3618	0	0.4375	0.479849
	725524_all4iso uncharacterized protein DDB_G0283697	0	0	0	0	0	0	0	0	0	0	0	0.4811	0	0.160367	0.277763	0	1.3087	0	0.436233	0.755578
	410142_all2iso RILP-like protein homolog	0	0	0	0	0	0	0	0	0	0	1.222	0	1.1365	0.786167	0.682181	1.2965	0	0	0.432167	0.748535
	410306 ADP-ribosylation factor 2	0	0	0	0	0	0	1.7861	2.2213	1.3358	1.17712	0.6498	3.6722	1.1578	1.8266	1.61839	1.0067	0.2836	0.3022	0.530833	0.412218
Protein export	410218 signal peptidase complex subunit 2	0.3566	0	0	0.118867	0.205883	0	1.9299	3.3164	1.74877	1.6656	0	0	0	0	0	1.0588	0.2281	0.2883	0.525067	0.463206
	413409_all34iso cytoplasmic dynein 1 intermediate chain	0	0	0	0	0	0	0	0	0	0	1.3409	0.8087	0	0.716533	0.675185	0.6063	0.6805	0	0.428933	0.373315
	409425 hemocyte protein-glutamine gamma-glutamyltransferase-like	0	0	0	0	0	0	0	0	0	0	0	0.969	0	0.323	0.559452	0.9261	0.3597	0	0.4286	0.466879
Translation	413145 eukaryotic translation initiation factor 3 subunit F	0	0	0	0	0	0	1.761	5.9803	2.58043	3.07321	0.414	0.6071	0.7345	0.5852	0.161368	0.9894	0.2951	0.2963	0.526933	0.400508
	410812 ras-like protein 1	0	0	0	0	0	0	0	0.1929	0.0643	0.111371	1.1936	0.7989	1.118	1.03683	0.209495	0.5818	0.7008	0.2264	0.503	0.246822
	409849_all7iso fasciclin-2	0	0	0	0	0	0	0	0	0	0	1.3633	1.0322	3.3759	1.9238	1.26841	1.2793	0	0	0.426433	0.738604
	412408_all2iso nuclear export mediator factor NEMF homolog	0	0	0	0	0	0	0	0.298	0.0993333	0.17205	0	0	0.8128	0.270933	0.46927	0	1.2747	0	0.4249	0.735948
	726472 prohormone-3	0	0	0	0	0	0	0	0	0	0	0	0	0	0	0	0.901	0.3687	0.5005	0.590067	0.277223
	551100_all7iso endophilin-B1	0	0	0	0	0	0	0	0	0	0	1.172	0.7617	1.4701	1.1346	0.355678	0	1.2667	0.6762	0.647633	0.633833
	411378 prostaglandin reductase 1-like	0	0	0	0	0	0	1.2286	0.8487	0.692433	0.62903	1.0024	1.1107	0	0.704367	0.612398	0.7776	0.488	0.3952	0.5536	0.199462
	408917_all5iso extracellular signal-regulated kinase 2	0	0	0	0	0	0	0	0	0	0	0	0	0	0	0	0	1.2655	0	0.421833	0.730637
Protein export	409397 signal peptidase complex catalytic subunit SEC11A	0	0	0	0	0	0	2.192	5.0289	2.40697	2.52133	0.8763	0.7358	0.7075	0.7732	0.0904015	1.2559	0	0.5958	0.617233	0.628224
Proteasome	408397 26S proteasome non-ATPase regulatory subunit 11	0.3951	0	0	0.1317	0.228111	0	1.0073	1.6457	0.884333	0.829712	2.3895	1.9974	2.9483	2.44507	0.477879	0	1.2539	0.5409	0.598267	0.628915
Mito chaperone & folding	552531 10 kDa heat shock protein_ mitochondrial	0	0	0	0	0	0	0	0.7236	0.2412	0.417771	0.492	0.3314	0.5887	0.4707	0.129966	0.8239	0.4295	0.9389	0.730767	0.267166
	551758_all2iso arylsulfatase B-like a	0	0	0	0	0	0	0	0	0	0	0	0	0	0	0	0.7664	0.4817	0	0.416033	0.387397
	551837_all2iso long-chain-fatty-acid--CoA ligase ACSBG2	0	0	0	0	0	0	0	0	0	0	0	0	0	0	0	0	1.2455	0	0.415167	0.71909
	726668_all10iso uncharacterized LOC726668	0	0	0	0	0	0	0	0	0	0	0	0	1.3876	0.462533	0.801131	1.2368	0	0	0.412267	0.714067
Ribosome	409637 60S ribosomal protein L23a	0.6308	0	0	0.210267	0.364193	1.0765	11.6285	7.6307	6.77857	5.32736	0	0	0	0	0	0	1.2309	0	0.4103	0.71066
	409261_all7iso glycerol kinase-like	0	0	0	0	0	0	0	0	0	0	0	0	0	0	0	1.2293	0	0	0.409767	0.709737
	724869 histone H2B-like	0	0	0.2323	0.0774333	0.134118	0	0	1.3633	0.454433	0.787102	1.3293	0	0	0.4431	0.767472	1.2205	0	0	0.406833	0.704656
ER protein processing / Chaperone & folding	411700 heat shock protein 83	0.3307	0	0	0.110233	0.19093	0	0.814	1.4535	0.755833	0.728494	17.1974	1.5584	1.3655	6.7071	9.08538	0.9903	0.2293	0	0.406533	0.518394
	551167_all6iso multidrug resistance protein homolog 49	0	0	0	0	0	0	0	1.0076	0.335867	0.581738	0	0	0	0	0	1.2163	0	0	0.405433	0.702231
	725552 DNA-directed RNA polymerase III subunit RPC1	0	0	0.4401	0.1467	0.254092	0	0	0	0	0	5.2192	4.2765	0	3.16523	2.7814	0	1.2159	0	0.4053	0.702
	413948 tektin-1	0	0	0	0	0	0	0	0	0	0	0	0	0.3624	0.1208	0.209232	0.6133	0.6005	0	0.4046	0.350452
	724192 titin-like a	0	0	0	0	0	0	0	0	0	0	1.905	0.9094	2.0388	1.61773	0.617072	1.2006	0	0	0.4002	0.693167
Aminoacyl-tRNA biosynthesis	552532_all2iso leucine--tRNA ligase_ mitochondrial	0	0	0	0	0	0	0	0.6383	0.212767	0.368523	3.5889	2.0556	5.7811	3.80853	1.87244	0	1.1977	0	0.399233	0.691492
	550886 atlastin	0	0	0	0	0	0	0.7338	1.4816	0.738467	0.740811	0	0.4026	0	0.1342	0.232441	0.8449	0.3327	0	0.392533	0.425616
	410197_all7iso cryptochrome 2	0	0	0	0	0	0	0	0	0	0	0	0	0	0	0	0	1.1754	0	0.3918	0.678618
	726147 peflin	0	0	0	0	0	0	0	0	0	0	0.8686	0.6654	0.8943	0.809433	0.125397	0.8096	0.3602	0	0.389933	0.405618
	409517 digestive cysteine proteinase 1	0	0	0.3392	0.113067	0.195837	0	2.8443	1.2026	1.34897	1.42779	1.6393	1.9469	2.3921	1.99277	0.37849	0	1.1543	0.443	0.532433	0.582324
	102653864 uncharacterized protein LOC102653864	0	0	0	0	0	0	0	0.3289	0.109633	0.189891	0.705	0	0	0.235	0.407032	1.1513	0	0	0.383767	0.664703
Proteasome	552319 26S proteasome non-ATPase regulatory subunit 6	0	0	0	0	0	0	0.5074	1.6158	0.707733	0.826319	0.8348	0.7008	1.3539	0.963167	0.344954	0.8005	0.3489	0.4087	0.519367	0.245298
	724607 protein kinase C-like	0	0	0	0	0	0	0	0	0	0	0	0.6558	0	0.2186	0.378626	0	1.1358	0.191	0.442267	0.608162
Ubiquitin system	411572 ubiquitin carboxyl-terminal hydrolase 14	0	0	0	0	0	0	0	0	0	0	1.0582	0.7375	0.9221	0.905933	0.16096	0.645	0.4899	0.3877	0.507533	0.129553
	406155 phenoloxidase subunit A3	0	0	0	0	0	0	1.3333	3.5857	1.63967	1.81238	0	0.1278	0	0.0426	0.0737854	0	1.1256	0.2758	0.467133	0.586686
ER protein processing / Membrane trafficking	409968 protein transport protein Sec31A	0.2424	0	0	0.0808	0.13995	0	3.296	5.9429	3.07963	2.97735	3.5167	2.3418	0	1.95283	1.79033	0	1.1221	0	0.374033	0.647845
Amino acid metabolism	552568_all5iso hydroxyacylglutathione hydrolase_ mitochondrial-like all 5 isoforms	0	0	0	0	0	0	0.4181	0.64	0.3527	0.324974	2.0884	0	0	0.696133	1.20574	0.8191	0.2928	0	0.370633	0.41506
	411631_all6iso liprin-beta-1	0	0	0	0	0	0	0	0	0	0	0	0	0	0	0	1.1054	0	0	0.368467	0.638203
	411759_all4iso biotin--protein ligase	0	0	0	0	0	0	0	0	0	0	0	1.7005	0	0.566833	0.981784	0	1.103	0.433	0.512	0.555727
	409870 minor histocompatibility antigen H13	0	0	0	0	0	0	2.0877	3.4308	1.8395	1.72881	0	0	0	0	0	1.1001	0	0.2336	0.444567	0.579599
	550857 protein enhancer of sevenless 2B	0	0	0	0	0	0	0	0	0	0	0.9343	0.5024	0.9017	0.779467	0.2405	0.5087	0.585	0	0.364567	0.318021
	725396 THO complex subunit 4	0.4515	0	0.197	0.216167	0.226359	0.2942	0.5767	0.5926	0.487833	0.16788	1.0783	3.8561	4.856	3.26347	1.95734	0.574	0.5166	0	0.363533	0.316135
	409409_all6iso serine/threonine-protein kinase ICK	0	0	0	0	0	0	0	0.7325	0.244167	0.422909	1.0337	1.203	0	0.745567	0.651205	0.8306	0.2511	0	0.360567	0.425983
Amino acid metabolism	551102_all2iso S-adenosylmethionine synthase	0	0	0	0	0	0	0	0	0	0	1.1025	0.7089	0	0.6038	0.558714	0	1.0679	0.2767	0.4482	0.554222
	411714 uncharacterized protein C05D11.1-like	0	0	0	0	0	0	0	0	0	0	4.8192	1.9404	0	2.2532	2.42478	0	1.063	0	0.354333	0.613723
	552009_all4iso MICOS complex subunit MIC27	0	0	0	0	0	0	0	0.5645	0.188167	0.325914	0	0.2567	0.6198	0.292167	0.311418	0.5886	0.4715	0.9987	0.686267	0.276838
	410636_all2iso CDGSH iron-sulfur domain-containing protein 2 homolog	0	0	0	0	0	0	0	0.3104	0.103467	0.17921	0.478	0	0	0.159333	0.275973	0.6087	0.4389	0	0.3492	0.314107
Ribosome	406120 60S acidic ribosomal protein P1	0	0	0	0	0	0	6.1133	7.6914	4.60157	4.06244	0.6518	0.7506	1.3858	0.9294	0.398329	0	1.0437	0	0.3479	0.60258
Proteasome	409802 proteasome subunit alpha type-2	0.1913	0	0.2871	0.159467	0.146173	0	0.5676	2.1693	0.9123	1.12498	1.0056	1.1936	1.236	1.14507	0.122628	1.0359	0	0.3815	0.472467	0.523907
	409368 interferon-related developmental regulator 1-like	0	0	0	0	0	0	0	2.8866	0.9622	1.66658	0	0	0	0	0	0	1.0349	0	0.344967	0.5975
	413438_all8iso dynamin-like 120 kDa protein_ mitochondrial	0	0.6002	0	0.200067	0.346526	0	0	0	0	0	5.1641	1.559	5.7807	4.16793	2.28034	0	1.0245	0.5495	0.524667	0.512701
	408359_all4iso MAGUK p55 subfamily member 6	0	0	0	0	0	0	0	0	0	0	0.5448	0.6754	0.8394	0.686533	0.147615	0.6821	0.3405	0	0.340867	0.34105
ER protein processing / Chaperone & folding	552223 dnaJ homolog subfamily B member 11	0.2845	0	0	0.0948333	0.164256	0	2.9517	6.2466	3.0661	3.12487	1.0992	0.6444	1.3191	1.0209	0.344098	0.535	0.4855	0.318	0.446167	0.113722
	726496 protein lin-37 homolog	0	0	0	0	0	0.8322	0	0	0.2774	0.480471	0	0.8772	0	0.2924	0.506452	0	1.0178	0.2923	0.4367	0.52404
	724721 farnesol dehydrogenase-like a	0	0	0	0	0	0	0	0.594	0.198	0.342946	0	0	0	0	0	0.667	0.3506	0	0.3392	0.333646
	724728 NF-kappa-B essential modulator	0	0	0	0	0	0	0	0	0	0	1.3526	1.6883	0	1.01363	0.893735	0	1.0117	0	0.337233	0.584105
Ribosome	410024 40S ribosomal protein S19-like	0	0	0	0	0	0	5.4472	6.9929	4.1467	3.67337	0	0	0	0	0	1.0094	0	0	0.336467	0.582777
ER protein processing / Membrane trafficking	410030 protein SEC13 homolog	0.5227	0	0	0.174233	0.301781	0	5.2693	6.8262	4.03183	3.57739	2.8735	0.5381	0.548	1.31987	1.3455	0.6143	0.3922	0.3806	0.462367	0.131706
	410719 syntaxin-17	0	0	0	0	0	0	0	0	0	0	0	0	4.1605	1.38683	2.40207	0.9841	0	0.2745	0.419533	0.507828
	409313_all5iso actin-related protein 2	0	0	0	0	0	0	0.2452	0.6875	0.3109	0.348427	1.3519	0.7749	0	0.708933	0.67836	0.4984	0.4841	0.2869	0.423133	0.118198
	409693 inositol monophosphatase 1-like	0	0	0	0	0	0	0	0.6131	0.204367	0.353973	1.4951	0.6701	0	0.721733	0.748886	0.9819	0	0.2481	0.41	0.510579
	413164 membrane-associated progesterone receptor component 1	0	0	0	0	0	0	0.5865	0.946	0.510833	0.477518	0	0	0.7229	0.240967	0.417367	0.3456	0.6345	0.4966	0.492233	0.144499
ER protein processing	412526 protein disulfide-isomerase A6	0.5621	0	0.2581	0.2734	0.281362	0	1.9668	4.07	2.01227	2.03538	3.5822	1.8105	4.5325	3.3084	1.3815	0	0.98	1.0821	0.687367	0.597462
	413000 proton-coupled amino acid transporter 1	0	0	0	0	0	0	3.2117	2.3787	1.86347	1.66669	0	0	0	0	0	0.9792	0	0	0.3264	0.565341
	552328 glycogen [starch] synthase	0	0	0	0	0	0	0	0	0	0	0	0	0	0	0	0.9755	0	0	0.325167	0.563205
	102654520 putative uncharacterized protein DDB_G0282133	0	0	0	0	0	0	0	15.751	5.25033	9.09384	0	0	10.2155	3.40517	5.89792	0	0.9613	0	0.320433	0.555007
	552316 GMP reductase 1-like	0	0	0	0	0	0	0	0.6908	0.230267	0.398834	2.9259	0	0	0.9753	1.68927	0.5895	0.3717	0	0.3204	0.298079
	413207 Na(+)/H(+) exchange regulatory cofactor NHE-RF1	0	0	0	0	0	0	3.8471	5.1979	3.015	2.697	1.933	1.369	1.5177	1.60657	0.292313	0	0.9611	0.5439	0.501667	0.48194
	408972 muscle-specific protein 20	0	0	0	0	0	0	0.5572	0.2955	0.284233	0.278771	1.2896	0.7942	2.0203	1.36803	0.616802	0.9592	0	0.1629	0.374033	0.513273
	410819_all12iso uncharacterized protein LOC410819 (otopetrin domain)	0	0	0	0	0	0	0	0	0	0	0	0	1.4128	0.470933	0.81568	0	0.9585	0	0.3195	0.55339
	100576361_all2iso uncharacterized protein C1orf194-like	0	0	0	0	0	0	0	1.9585	0.652833	1.13074	0	0.6309	0	0.2103	0.36425	0	0.9432	0	0.3144	0.544557
	724299_all2iso uncharacterized protein LOC724299	0	0	0	0	0	0	0	0	0	0	2.6114	0.668	0	1.09313	1.35662	0	0.9431	0	0.314367	0.544499
	411488_all5iso glycogen debranching enzyme	0	0	0	0	0	0	0	0.6356	0.211867	0.366964	0	0	0	0	0	0.9202	0	0	0.306733	0.531278
	552555 synaptobrevin homolog YKT6	0	0	0	0	0	0	0	0	0	0	0.6742	0	0	0.224733	0.38925	0.5641	0.3511	0	0.305067	0.284853
Proteasome	408986 proteasome subunit alpha type-3	0.4335	0	0	0.1445	0.250281	0	1.9874	3.5116	1.833	1.76088	2.2755	1.4169	2.3656	2.01933	0.523664	0	0.9084	0.6857	0.531367	0.473457
	409485 cytoplasmic aconitate hydratase-like	0	0	0	0	0	0	0	0	0	0	1.9746	1.2752	0	1.08327	1.00119	0	0.8999	0	0.299967	0.519558
	724926_all2iso DNA polymerase alpha subunit B	0	0	0	0	0	0	0	0	0	0	0	1.6856	0	0.561867	0.973182	0	0.8988	0	0.2996	0.518922
	726040_all3iso 4-coumarate--CoA ligase 1	0	0	0	0	0	0	0	2.9508	0.9836	1.70365	0	1.3463	0	0.448767	0.777287	0.8953	0	0	0.298433	0.516902
	409902 liprin-alpha-1	0	0	0	0	0	0	0	3.2416	1.08053	1.87154	0	0	1.0375	0.345833	0.599001	0	0.8925	0	0.2975	0.515285
	100578329 fatty acyl-CoA reductase CG5065	0	0	0	0	0	0	0	0	0	0	0	0	0	0	0	0	0.886	0	0.295333	0.511532
Aminoacyl-tRNA biosynthesis	552745 O-phosphoseryl-tRNA(Sec) selenium transferase	0	0	0	0	0	0	0	1.1072	0.369067	0.639242	1.0866	0.944	0	0.676867	0.590504	0	0.8859	0.6475	0.511133	0.458423
	100577856 hydroxyacid-oxoacid transhydrogenase a_ mitochondrial	0	0	0	0	0	0	0	0.6174	0.2058	0.356456	0	0.437	0	0.145667	0.252302	0	0.8711	0	0.290367	0.50293
	551843 LETM1 and EF-hand domain-containing protein anon-60Da_ mitochondrial	0	0	0	0	0	0	0	0	0	0	0.9515	0.8542	3.1652	1.65697	1.30707	0	0.8694	0.8231	0.564167	0.489131
	552441 transmembrane protein 256 homolog	0	0	0	0	0	0	0	0	0	0	0	0.4597	0	0.153233	0.265408	0.8674	0	0	0.289133	0.500794
ER protein processing / Chaperone & folding	412197 protein lethal(2)essential for life-like e	0	0	0	0	0	0	0	0.6694	0.223133	0.386478	0	0	0	0	0	0.8664	0	0	0.2888	0.500216
Proteasome	551386 26S protease regulatory subunit 10B	0	0	0	0	0	0	3.8443	1.4837	1.776	1.93875	0.7884	0.659	1.4092	0.9522	0.401027	0.3651	0.5006	0.2627	0.376133	0.119333
	551157_all4iso nascent polypeptide-associated complex subunit alpha	0.6321	0	0	0.2107	0.364943	0	3.1272	3.2054	2.11087	1.82848	0.6747	1.006	1.755	1.14523	0.553445	0	0.8622	0.7291	0.530433	0.464164
	408755_all4iso probable DNA replication complex GINS protein PSF2	0	0	0	0	0	0	0	0	0	0	0	0	0	0	0	0.8572	0	0	0.285733	0.494905
	408643 uncharacterized protein LOC408643 (alcohol dehydrogenase domain)	0	0	0	0	0	0	0	0.5229	0.1743	0.301896	0.5212	0.58	0.7276	0.6096	0.106336	0	0.8424	0	0.2808	0.48636
	409544 ruvB-like 1	0.1714	0	0	0.0571333	0.0989578	0	0.8014	0	0.267133	0.462689	0.5884	0.6045	0.506	0.5663	0.0528381	0.842	0	0	0.280667	0.486129
	409748_all7iso protein kinase C and casein kinase substrate in neurons protein 1	0	0	0	0	0	0	0	0	0	0	0	0	0	0	0	0	0.8407	0.5354	0.4587	0.425566
	408572 myophilin	0	0	0	0	0	0	0.7549	0.7751	0.51	0.441788	0	0.4023	2.4457	0.949333	1.31141	0	0.8382	0.309	0.3824	0.423893
	409905 2-acylglycerol O-acyltransferase 1-like	0	0	0	0	0	0	1.132	0	0.377333	0.653561	0	0.4369	0	0.145633	0.252244	0.8337	0	0	0.2779	0.481337
	102655603 transmembrane emp24 domain-containing protein 7-like	0	0	0	0	0	0	2.5722	7.0913	3.22117	3.58992	0.4817	0	0	0.160567	0.27811	0	0.8332	0	0.277733	0.481048
	410451 venom serine carboxypeptidase precursor	0	0	0	0	0	0	0	0	0	0	1.3113	0	2.1065	1.13927	1.06374	0	0.8331	0.4109	0.414667	0.416563
Amino acid metabolism	409157 succinyl-CoA:3-ketoacid coenzyme A transferase 1_ mitochondrial	0	0	0	0	0	0	0.6064	0.4334	0.3466	0.312379	0.6919	0.5745	0.7009	0.655767	0.0705227	0	0.83	0.5396	0.456533	0.421189
	409624 acetyl-coenzyme A synthetase	0	0	0	0	0	0	0	0	0	0	0.9662	0.7831	0	0.5831	0.513211	0	0.8281	0.76	0.529367	0.459708
	409063 cysteine sulfinic acid decarboxylase-like	0	0	0	0	0	0	0	0	0	0	0	0	0	0	0	0	0.8272	0.4453	0.424167	0.414005
	413197 G protein-coupled receptor kinase 1	0	0	0	0	0	0	0	0	0	0	0	0.7374	0	0.2458	0.425738	0	0.8235	0.6921	0.5052	0.442421
	552421_all2iso glycogenin-1 all 2 isoforms	0	0	0	0	0	0	0	0	0	0	0	0.9106	2.7741	1.22823	1.41406	0.8147	0	0	0.271567	0.470367
	100577856_552069 hydroxyacid-oxoacid transhydrogenase_ mitochondrial_both	0	0	0	0	0	0	0	0	0	0	0	0	0	0	0	0.4396	0.3748	0	0.271467	0.237319
Amino acid metabolism	552740 S-methyl-5'-thioadenosine phosphorylase-like	0	0	0	0	0	0	0	0	0	0	0.5575	0.5154	0.4434	0.505433	0.0576992	0.5132	0.2991	0.2779	0.3634	0.130163
	409488_all3iso protein-L-isoaspartate(D-aspartate) O-methyltransferase-like b	0	0	0	0	0	0	0	0.2733	0.0911	0.15779	0	0	0	0	0	0.4895	0.3226	0.2873	0.366467	0.108002
	725626 RNA-binding protein squid-like	0	0	0.2988	0.0996	0.172512	0	1.8694	1.7314	1.20027	1.04175	1.1305	1.0149	1.7181	1.28783	0.377078	0	0.8052	0.7433	0.516167	0.448084
	414042 glutamic acid-rich protein-like	0.4054	0	0.2147	0.2067	0.202818	0	0.8703	2.2661	1.04547	1.14316	3.8471	3.0084	3.9545	3.60333	0.518018	0	0.8048	0	0.268267	0.464651
Aminoacyl-tRNA biosynthesis	409945 aspartate--tRNA ligase_ cytoplasmic	0	0	0	0	0	0.7714	2.9499	3.0312	2.25083	1.28187	22.0613	1.1448	2.1474	8.45117	11.7974	0	0.8007	0	0.2669	0.462284
	552121_all2iso N(G)_N(G)-dimethylarginine dimethylaminohydrolase 1	0	0	0	0	0	0	0	0	0	0	1.5874	1.0724	1.1816	1.28047	0.271362	0	0.7988	0.7084	0.5024	0.437433
	552243_all20iso mucin-5AC all 20 isoforms	0	0	0	0	0	0	0	0	0	0	0.7485	0	0	0.2495	0.432147	0	0.7892	0.7674	0.518867	0.449484
	107964493 uncharacterized protein LOC107964493	0	0	0	0	0	0	0	0	0	0	0	0	0	0	0	0.7879	0	0.384	0.390633	0.393992
	551931_all3iso ethanolamine-phosphate cytidylyltransferase	0	0	0	0	0	0	0	0.5084	0.169467	0.293525	0	0	0	0	0	0.4753	0.3118	0	0.262367	0.241475
	552493 estradiol 17-beta-dehydrogenase 8	0	0	0	0	0	0	1.7375	2.5628	1.43343	1.30818	0	0	3.5729	1.19097	2.06281	0.7854	0	0	0.2618	0.453451
	494511_all2iso GABA neurotransmitter transporter-1B	0	0	0	0	0	0	0	0	0	0	0	0	0	0	0	0	0.7822	0	0.260733	0.451603
	725623 heparanase-like	0	0	0	0	0	0	0	5.5753	1.85843	3.2189	2.1411	0	3.1259	1.75567	1.5982	0	0.7736	0	0.257867	0.446638
	411570 TPPP family protein CG45057	0	0	0	0	0	0	0	0	0	0	0.7764	0.8259	1.0057	0.869333	0.120663	0	0.7714	1.4388	0.736733	0.720026
	725064 vesicular acetylcholine transporter	0	0	0	0	0	0	0	0	0	0	0	0	0	0	0	0	0.7703	0	0.256767	0.444733
	408710_all2iso KH domain-containing_ RNA-binding_ signal transduction-associated protein 2-like	0	0	0	0	0	0	0	0	0	0	0.4895	0	0	0.163167	0.282613	0	0.7664	0	0.255467	0.442481
Aminoacyl-tRNA biosynthesis	550903 arginine--tRNA ligase_ cytoplasmic	0	0	0	0	0	0	2.8493	2.846	1.89843	1.64409	0	0	0	0	0	0.7619	0	0	0.253967	0.439883
	727210 single-stranded DNA-binding protein_ mitochondrial	0	0	0	0	0	0	1.1755	1.5891	0.921533	0.82443	0.5559	0	0.9551	0.503667	0.479688	0	0.7483	0	0.249433	0.432031
	412288_all16iso WD repeat-containing protein 7	0	0	0	0	0	0	0	0	0	0	0	0	0	0	0	0	0.7461	0	0.2487	0.430761
	550824 nucleosome assembly protein 1-like 1	0	0	0	0	0	0	0.6606	1.1249	0.595167	0.565297	1.2826	1.3404	4.116	2.24633	1.61944	0	0.7437	0.3291	0.3576	0.372668
	409726 adenosine monophosphate-protein transferase FICD homolog	0	0	0	0	0	0	0	0	0	0	0	0	0	0	0	0	0.7427	0	0.247567	0.428798
	409179 4-hydroxybutyrate coenzyme A transferase-like	0	0	0	0	0	0	0	0	0	0	0	0	0	0	0	0.7371	0	0	0.2457	0.425565
Aminoacyl-tRNA biosynthesis	413011 serine--tRNA ligase_ cytoplasmic	0	0	0	0	0	0	1.1932	1.9755	1.05623	0.994847	0.7423	1.2288	0	0.657033	0.618822	0	0.736	0.3591	0.365033	0.368036
	551770 cytosolic purine 5'-nucleotidase	0	0	0	0	0	0	0	0	0	0	0	1.1715	0	0.3905	0.676366	0	0.7348	0	0.244933	0.424237
	725970 protein still life_ isoform SIF type 1-like	0	0	0	0	0	0	0	0	0	0	2.6956	0	0	0.898533	1.55631	0	0.7282	0.6026	0.4436	0.389268
Oxidative phosphorylation	412328 NADH dehydrogenase [ubiquinone] iron-sulfur protein 6_ mitochondrial	0	0	0	0	0	0	0	0	0	0	0	0	0	0	0	0.7231	0	0	0.241033	0.417482
	409217_all3iso guanine nucleotide exchange factor DBS-like	0	0	0	0	0	0	0	2.7872	0.929067	1.60919	0	0	1.1752	0.391733	0.678502	0	0.7186	0	0.239533	0.414884
	409424_all13iso solute carrier family 2_ facilitated glucose transporter member 1-like	0	0	0	0	0	0	0	0	0	0	0.932	0.7335	0	0.555167	0.490926	0	0.7167	0	0.2389	0.413787
	551235 ATP-binding cassette sub-family E member 1	0	0	0.288	0.096	0.166277	0	1.8292	2.9084	1.5792	1.47023	0	0	0	0	0	0.716	0	0	0.238667	0.413383
	409805_all5iso uncharacterized protein LOC409805	0	0	0	0	0	0	0	0	0	0	0	0	0	0	0	0.7151	0	0	0.238367	0.412863
Glycolysis	409773 alcohol dehydrogenase class-3	0	0	0	0	0	0	0.6835	1.7701	0.817867	0.892667	0	1.1977	0	0.399233	0.691492	0	0.7123	0	0.237433	0.411247
	413128_all3iso ferric-chelate reductase 1 homolog	0.2009	0	0.216	0.138967	0.120585	0	1.5492	2.4606	1.3366	1.244	0	0	0	0	0	0.7119	0	0	0.2373	0.411016
	725387 serine/threonine-protein kinase clkA	0	0	0	0	0	0	0	0.4325	0.144167	0.249704	0	0	0	0	0	0	0.7106	0	0.236867	0.410265
Proteasome	410026 26S protease regulatory subunit 6B	0	0	0	0	0	0	0	0.6816	0.2272	0.393522	0	0	0.6164	0.205467	0.355879	0	0.7101	0	0.2367	0.409976
	406139 ankyrin-3	0	0	0	0	0	0	0	0	0	0	1.1711	0.8926	0	0.6879	0.611797	0	0.7051	0	0.235033	0.40709
	552191_all2iso endoplasmic reticulum resident protein 44	0	0	0	0	0	0	1.0903	3.8974	1.66257	2.01073	0	0.8612	0	0.287067	0.497214	0	0.6986	0	0.232867	0.403337
Amino acid metabolism	408859_all2iso pyrroline-5-carboxylate reductase 2	0	0	0	0	0	0	0	0	0	0	0	0	0	0	0	0.6898	0	0	0.229933	0.398256
	551123_all15iso RNA-binding protein Musashi homolog Rbp6	0	0	0	0	0	0	0	0	0	0	1.2425	0.4535	0.8976	0.864533	0.395538	0	0.6844	0.5005	0.394967	0.354195
Ribosome	724233 40S ribosomal protein S17	0	0	0	0	0	0	0.3189	1.1225	0.480467	0.578428	0	0	2.7155	0.905167	1.56779	0.6807	0	0	0.2269	0.393002
	413190 calcium-dependent protein kinase 4-like	0	0	0	0	0	0	0	0	0	0	0	0	0	0	0	0	0.6779	0	0.225967	0.391386
	102654465 acyl-CoA dehydrogenase family member 9_ mitochondrial-like	0	0	0	0	0	0	0	0	0	0	0	0.7317	0	0.2439	0.422447	0	0.6766	0	0.225533	0.390635
	410270 acetylcholinesterase	0	0	0	0	0	0	0	0	0	0	1.2239	0.9223	0.8189	0.988367	0.210428	0	0.6721	0.9845	0.5522	0.503083
	100578264_all2iso RNA-binding protein Musashi homolog Rbp6-like	0	0	0	0	0	0	0	0	0	0	0.7065	0.4527	0	0.3864	0.357886	0	0.6719	0.3737	0.348533	0.336656
	100578624_iso447 delta(3_5)-Delta(2_4)-dienoyl-CoA isomerase_ mitochondrial isoform 447	0	0	0	0	0	0	0	0.5669	0.188967	0.3273	0	0	0	0	0	0.6704	0	0	0.223467	0.387056
	551582 maternal protein exuperantia	0	0	0	0	0	0	0.7844	0.7066	0.497	0.432169	0	0	0	0	0	0	0.6691	0	0.223033	0.386305
	552243_allexcept790 mucin-5AC all isoforms except 790	0	0	0	0	0	0	0	0	0	0	1.0493	0.4574	0	0.502233	0.526085	0	0.6645	0.5973	0.4206	0.365797
	410241_all2iso ras-related protein Rab-10	0	0	0	0	0	0	10.5727	5.8236	5.46543	5.29544	0	0	0.1593	0.0531	0.0919719	0.6613	0	0	0.220433	0.381802
	551788 katanin p60 ATPase-containing subunit A-like 2	0	0	0	0	0	0	1.8255	0.9045	0.91	0.912762	5.1243	1.1779	0.1327	2.14497	2.63257	0.3176	0.3413	0	0.219633	0.190577
	725148 uncharacterized protein LOC725148	0	0	0	0	0	0	0	0	0	0	0	0	1.1699	0.389967	0.675442	0.6555	0	0	0.2185	0.378453
	408672_all3iso programmed cell death protein 6	0	0	0	0	0	0	0.1881	0	0.0627	0.1086	1.3859	0.8063	1.1241	1.10543	0.290251	0	0.6528	0	0.2176	0.376894
Ubiquitin system	552324 ubiquitin carboxyl-terminal hydrolase 5	0	0	0	0	0	0	0	0	0	0	1.0361	0.9529	0	0.663	0.57568	0	0.6522	0.3828	0.345	0.327739
	726818_all2iso beta-hexosaminidase subunit beta-like	0	0	0	0	0	0	0	0.986	0.328667	0.569267	1.6041	0.6943	0.7379	1.0121	0.51315	0	0.6459	1.5152	0.720367	0.76034
	551686 apoptosis inhibitor 5	0	0	0	0	0	0	0	0	0	0	1.2891	0.6284	0.9942	0.970567	0.330983	0.6353	0	0	0.211767	0.366791
	413931 dynactin subunit 1	0	0	0	0	0	0	0	0	0	0	2.2223	0	0	0.740767	1.28305	0	0.6253	0	0.208433	0.361017
	413486_all2iso cytochrome b5-like	0	0	0	0	0	0	1.0924	2.6884	1.26027	1.35204	0.7747	1.4553	1.8892	1.37307	0.561782	0.6196	0	0	0.206533	0.357726
	494503 troponin C type IIa	0	0	0	0	0	0	0	0	0	0	1.0249	0		0.51245	0.724714	0.6115	0	0	0.203833	0.35305
	411011 guanine nucleotide-binding protein G(s) subunit alpha	0	0	0	0	0	0	0	0	0	0	4.328	0.8807	0	1.73623	2.28732	0.6094	0	0	0.203133	0.351837
	552545 division abnormally delayed protein	0	0	0	0	0	0	0	0	0	0	0.5939	0.4858	0.825	0.6349	0.173277	0	0.603	0	0.201	0.348142
	409918_all2iso cullin-associated NEDD8-dissociated protein 1	0	0	0	0	0	0	0	1.0927	0.364233	0.630871	0.9629	0.8358	0	0.599567	0.523114	0	0.5977	0.7335	0.443733	0.390237
	726816 ruvB-like 2	0.2921	0	0	0.0973667	0.168644	0	0.9083	1.2611	0.723133	0.650621	3.1917	0.8783	5.285	3.11833	2.20427	0	0.5921	0	0.197367	0.341849
	551250 microsomal triglyceride transfer protein large subunit	0	0	0	0	0	0	0	0	0	0	4.1567	2.3295	4.0077	3.49797	1.01466	0	0.5911	0.6836	0.4249	0.370869
Ribosome	726013 40S ribosomal protein S20	0	0	0	0	0	0	0	11.7446	3.91487	6.78075	0.3831	0	0	0.1277	0.221183	0	0.59	1.8819	0.823967	0.962519
	409990 coatomer subunit beta'	0	0	0.891	0.297	0.514419	0	3.9884	5.804	3.26413	2.96901	3.1289	0.9841	1.6876	1.93353	1.09335	0	0.5874	0	0.1958	0.339136
	408267_all12iso syntaxin-binding protein 5	0	0	0	0	0	0	0	0	0	0	0	0	0	0	0	0	0.5864	0	0.195467	0.338558
	413763 hydroxymethylglutaryl-CoA synthase 1	0	0	0	0	0	0	0	0	0	0	0	0	0	0	0	0	0.5859	0	0.1953	0.33827
	725187 fatty acyl-CoA reductase CG8306-like	0	0	0	0	0	0	1.2519	1.3445	0.865467	0.750945	0	0	1.7816	0.593867	1.02861	0	0.5841	0.3498	0.3113	0.293947
Ribosome	552266 40S ribosomal protein S12	0	0	0	0	0	0	1.423	2.2731	1.23203	1.14852	0	0	0	0	0	0.5813	0	0	0.193767	0.335614
Aminoacyl-tRNA biosynthesis	412282_all2iso leucine--tRNA ligase_ cytoplasmic	0.1524	0	0	0.0508	0.0879882	0	2.7925	2.7173	1.8366	1.59099	0	0	0	0	0	0	0.5793	0.3176	0.298967	0.290099
	677673 odorant binding protein 14 precursor	0	0	0	0	0	0	5.2639	5.4963	3.58673	3.10837	0.6368	0.5438	0.6238	0.601467	0.050362	0	0.579	0.8087	0.462567	0.416733
	412884 AP-1 complex subunit gamma-1	0	0	0	0	0	0	1.1889	2.0648	1.08457	1.03635	0	0	0	0	0	0	0.579	0	0.193	0.334286
	409218 neural Wiskott-Aldrich syndrome protein	0	0	0	0	0	0	0	0	0	0	0	0	0	0	0	0	0.5729	0	0.190967	0.330764
Proteasome	410072 26S proteasome non-ATPase regulatory subunit 14	0	0	0	0	0	0	0.8914	1.7763	0.889233	0.888152	1.1655	0.9376	2.9369	1.68	1.09446	0	0.5662	0	0.188733	0.326896
	412503_all2iso mitochondrial dicarboxylate carrier-like	0	0	0	0	0	0	0.5611	1.0414	0.534167	0.521222	0	0	0	0	0	0.5616	0	0.1506	0.2374	0.290688
	408850 pre-mRNA-processing factor 39-like	0	0	0	0	0	0	0	0	0	0	0	13.3173	0	4.4391	7.68875	0	0.5578	0	0.185933	0.322046
	410263_all2iso transmembrane GTPase Marf	0	0	0	0	0	0	0	0	0	0	0	0	1.2298	0.409933	0.710025	0	0.5547	0	0.1849	0.320256
	409040_all2iso histamine-gated chloride channel 1 precursor	0	0	0	0	0	0	0	0	0	0	0	0.3443	0	0.114767	0.198782	0	0.5521	0	0.184033	0.318755
	102655185 uncharacterized protein LOC102655185	4.6267	2.1927	0.9944	2.6046	1.85085	0	3.2192	3.6495	2.28957	1.99446	0.4787	0	0	0.159567	0.276378	0.5514	0	0	0.1838	0.318351
	551744_all2iso phospholipase ABHD3	0	0	0	0	0	0	0	0	0	0	0.7706	0.5753	0.548	0.6313	0.121407	0	0.5469	0.3732	0.3067	0.279449
Mito translation	408352 elongation factor Ts_ mitochondrial	0	0	0	0	0	0	0.262	0	0.0873333	0.151266	0.858	0.6641	1.1171	0.879733	0.227281	0	0.544	0	0.181333	0.314079
	726389 glycerophosphodiester phosphodiesterase 1	0	0	0	0	0	0	0	0	0	0	0	0.3302	0	0.110067	0.190641	0	0.5436	0	0.1812	0.313848
	410441 secretory carrier-associated membrane protein 5B	0	0	0	0	0	0	0	1.5611	0.520367	0.901302	0.8006	0.5491	0	0.4499	0.409415	0	0.5377	0.2674	0.268367	0.268851
	551684 ferritin heavy polypeptide-like 17	0	0	0	0	0	0	0	3.9775	1.32583	2.29641	0.4653	0	0	0.1551	0.268641	0.5364	0	0	0.1788	0.309691
	409462 cyclin-dependent kinase 10	0.2331	0	0	0.0777	0.13458	0	0.9216	1.2514	0.724333	0.648603	1.2026	1.0571	1.8972	1.38563	0.448963	0	0.5348	0.3291	0.287967	0.269762
	409065_iso870+871+590 TAR DNA-binding protein 43 isoforms 870+871+590	0	0	0	0	0	0	0.3248	0.557	0.293933	0.27978	0.7245	0.7854	3.2779	1.59593	1.45694	0	0.5333	0	0.177767	0.307901
	551258_all2iso serine/threonine-protein phosphatase 2A 56 kDa regulatory subunit epsilon	0	0	0	0	0	0	0	0.1795	0.0598333	0.103634	0.7279	0	0	0.242633	0.420253	0	0.5302	0	0.176733	0.306111
Proteasome	408413 26S proteasome non-ATPase regulatory subunit 7	0	0	0	0	0	0	0.2972	0.8387	0.378633	0.425239	0.9184	0.7445	0	0.5543	0.487849	0	0.5236	0.4208	0.3148	0.277428
	551667_iso748+488+489+454 bifunctional methylenetetrahydrofolate dehydrogenase/cyclohydrolase_ mitochondrial isoforms 748+488+489+454	0	0	0	0	0	0	0	0	0	0	0	0	0	0	0	0.522	0	0	0.174	0.301377
Proteasome	409609 26S proteasome non-ATPase regulatory subunit 4	0	0	0	0	0	0	0.7962	1.1473	0.647833	0.587864	0	0	0	0	0	0	0.5199	0.4097	0.309867	0.273951
	409543 importin subunit alpha-7	0	0	0	0	0	0	0	3.4628	1.15427	1.99925	0	0.9826	1.2575	0.7467	0.661108	0	0.518	0	0.172667	0.299067
	725745 GPN-loop GTPase 1	0	0	0	0	0	0	0	0	0	0	0	0.6713	0	0.223767	0.387575	0.5166	0	0	0.1722	0.298259
	552519_all4iso clustered mitochondria protein homolog	0	0	0	0	0	0	0	0	0	0	0	0	5.9746	1.99153	3.44944	0	0.504	0	0.168	0.290985
	551329 ATPase family AAA domain-containing protein 3	2.8378	0	0	0.945933	1.6384	0	1.2756	1.0735	0.783033	0.685614	0.9485	0.6212	2.5277	1.3658	1.01946	0	0.4973	4.9473	1.81487	2.72414
	409976 transmembrane emp24 domain-containing protein 5	0	0	0	0	0	0	0	1.044	0.348	0.602754	0.7838	0	0.5733	0.452367	0.405653	0.4916	0	0	0.163867	0.283825
	727452 sorting nexin-6	0	0	0	0	0	0	0	0.6151	0.205033	0.355128	0	0	1.3681	0.456033	0.789873	0	0.4884	0.5007	0.3297	0.285595
	411417_all2iso 3-oxoacyl-[acyl-carrier-protein] reductase FabG-like all 2 isoforms	0	0	0	0	0	0	3.0923	6.2888	3.12703	3.14454	0	0.7699	0	0.256633	0.444502	0	0.4868	0.6352	0.374	0.332284
Ribosome	409528 60S ribosomal protein L7a	0.4154	0	0	0.138467	0.239831	0	8.9437	9.1102	6.01797	5.21238	1.0161	0	2.6322	1.2161	1.32745	0	0.4845	0	0.1615	0.279726
ER protein processing	552816_all2iso vesicular integral-membrane protein VIP36	0.1859	0	0	0.0619667	0.107329	0	0.7373	2.0543	0.930533	1.04069	5.2153	1.1621	5.7171	4.0315	2.49761	0	0.4835	0.3206	0.268033	0.245999
	725834_all7iso septin-7	0	0	0	0	0	0	0	0	0	0	1.1251	3.0058	1.8505	1.9938	0.948504	0	0.4824	0	0.1608	0.278514
	408395 venom carboxylesterase-6	0	0	0	0	0	0	0	0.77	0.256667	0.44456	0	0	0	0	0	0	0.4823	0	0.160767	0.278456
	411353 lipase 3-like	0	0	0	0	0	0	0	0	0	0	0	0.4049	0	0.134967	0.233769	0	0.48	0	0.16	0.277128
Proteasome	409978 proteasome subunit beta type-2-like	0	0	0	0	0	0	0.537	1.1924	0.576467	0.597179	0.8003	0.549	0	0.449767	0.409274	0	0.4798	0	0.159933	0.277013
	408569 mitochondrial import inner membrane translocase subunit TIM50-C-like	0	0	0	0	0	0	0	0	0	0	0	0	0	0	0	0	0.4751	1.4125	0.6292	0.718748
ER protein processing	410054 ubiquilin-1	0.2116	0	0	0.0705333	0.122167	0	0.6614	0.974	0.545133	0.4973	0	0	0.8563	0.285433	0.494385	0	0.4725	0.1739	0.215467	0.238977
	409577 5'-AMP-activated protein kinase catalytic subunit alpha-2	0	0	0	0	0	0	0	0	0	0	0	0	0	0	0	0	0.4707	0	0.1569	0.271759
	551792_all13iso cytosolic carboxypeptidase 1-like	0	0	0	0	0	0	0	0	0	0	0	0	0.9779	0.325967	0.564591	0	0.4705	0	0.156833	0.271643
	409320 leucine carboxyl methyltransferase 1	0	0	0	0	0	0	0.5456	0	0.181867	0.315002	2.7297	1.8922	0	1.54063	1.3984	0	0.4689	0	0.1563	0.27072
	100577849 uncharacterized protein LOC100577849	0	0	0	0	0	0	0.5218	0.6195	0.380433	0.333067	0	0	0	0	0	0	0.4631	0	0.154367	0.267371
	725594_exon4_4of5 PDZ and LIM domain protein Zasp-like exon 4_4 of 5 iso	0	0	0	0	0	0	0.3347	0	0.111567	0.193239	0	0	0	0	0	0.4612	0	0.4384	0.299867	0.259942
	552501 transmembrane and coiled-coil domain-containing protein 1	0	0	0	0	0	0	0	0	0	0	0	0	1.2273	0.4091	0.708582	0.4532	0	0	0.151067	0.261655
	411473 carnitine O-palmitoyltransferase 2_ mitochondrial-like	0	0	0	0	0	0	0.7728	2.4833	1.08537	1.27081	0	0	0	0	0	0	0.4373	0	0.145767	0.252475
	408361_all3iso alpha-tocopherol transfer protein	0	0	0	0	0	0	0.5525	0.82	0.4575	0.418173	0	0	0	0	0	0	0.4323	0	0.1441	0.249589
	408750 pre-mRNA-processing factor 19	0.155	0	0	0.0516667	0.0894893	0	0	0	0	0	0.7026	0.5635	0	0.422033	0.37205	0	0.4308	0	0.1436	0.248722
	409404_all3iso aminoacyl tRNA synthase complex-interacting multifunctional protein 2	0	0	0	0	0	0	0.9433	1.4141	0.7858	0.720086	0	0.1332	0	0.0444	0.0769031	0	0.4278	0	0.1426	0.24699
	409666_all5iso ABC transporter G family member 20	0	0	0	0	0	0	2.2565	4.6407	2.29907	2.32064	0	0	0.5003	0.166767	0.288848	0	0.4273	0	0.142433	0.246702
	408827 carbonic anhydrase 1	0	0	0	0	0	0	0	0	0	0	0	0	0	0	0	0	0.4239	0	0.1413	0.244739
Amino acid metabolism	411088 maleylacetoacetate isomerase 2	0	0	0	0	0	0	0	0	0	0	0	0	1.0068	0.3356	0.581276	0	0.4191	0	0.1397	0.241967
	412276 epimerase family protein SDR39U1	0	0	0	0	0	0	0	0	0	0	0.5404	0	0	0.180133	0.312	0	0.4183	0	0.139433	0.241506
	724876_all3iso SET and MYND domain-containing protein 4-like	0	0	0	0	0	0	0	0	0	0	0	0	0	0	0	0	0.417	0	0.139	0.240755
	413029_all5iso serine/threonine-protein kinase OSR1-like	0	0	0	0	0	0	0	0	0	0	0	0.6419	0	0.213967	0.370601	0	0.4086	0.4138	0.274133	0.237421
	408741_all11iso ras-related protein Rab-37	0	0	0	0	0	0	0.3563	0.2254	0.1939	0.180227	0.2655	0.3263	0	0.197267	0.173522	0.2467	0.1617	0	0.136133	0.125321
	107963985 fumarylacetoacetase	0	0	0	0	0	0	0	0.2855	0.0951667	0.164834	0	0.6433	0	0.214433	0.371409	0	0.401	0.3269	0.242633	0.213368
	410069 tropomyosin-like	0	0	0	0	0	0	0	0	0	0	1.2963	0.3776	0.8271	0.833667	0.459385	0	0.3996	0	0.1332	0.230709
Amino acid metabolism	411796_all3iso serine hydroxymethyltransferase_ cytosolic	0	0	0	0	0	0	1.0833	2.1672	1.0835	1.0836	0.9816	0	0	0.3272	0.566727	0	0.3953	0	0.131767	0.228227
Proteasome	409168 26S proteasome non-ATPase regulatory subunit 13	0	0	0	0	0	0	0.6437	0.7485	0.464067	0.405295	0.7422	0.5694	0.8525	0.721367	0.142695	0	0.3918	0	0.1306	0.226206
	552124 CD151 antigen	0	0	0	0	0	0	0	0	0	0	0	0	1.6267	0.542233	0.939176	0	0.3898	0	0.129933	0.225051
	725833_all5iso synaptonemal complex protein ZEP1-like	0	0	0	0	0	0	0	0	0	0	0	0	1.8771	0.6257	1.08374	0	0.3884	0	0.129467	0.224243
	412453 BRISC complex subunit FAM175B-like	0	0	0	0	0	0	0	0	0	0	0	0	1.2183	0.4061	0.703386	0	0.3857	0	0.128567	0.222684
	725353_all2iso uncharacterized protein LOC725353	0	0	0	0	0	0	0	0	0	0	0	0	0	0	0	0	0.385	0	0.128333	0.22228
	413115 cuticular protein 19 precursor	0	0	0	0	0	0	0	0	0	0	0.5023	0	0	0.167433	0.290003	0.3799	0	0	0.126633	0.219335
	552361_all2iso congested-like trachea protein	0	0	0	0	0	0	0	0	0	0	0	0	0.8015	0.267167	0.462746	0	0.3788	0	0.126267	0.2187
Translation	409015_all5iso elongation factor 1-delta	0	0	0	0	0	0	1.5142	6.5024	2.6722	3.40236	0	0	0	0	0	0	0.3786	0	0.1262	0.218585
Amino acid metabolism	102654610 hydroxypyruvate isomerase	0	0	0	0	0	0	0.4357	0.5166	0.317433	0.277865	0	0	0.7487	0.249567	0.432262	0	0.3716	0	0.123867	0.214543
Aminoacyl-tRNA biosynthesis	413909_all9iso tyrosine--tRNA ligase_ cytoplasmic	0.312	0	0	0.104	0.180133	0	1.3372	2.6526	1.32993	1.32631	0.5779	0.3676	0	0.315167	0.292496	0	0.3707	0.3353	0.235333	0.204572
	100576745 leucine-rich repeat-containing protein 26-like	0	0	0	0	0	0	0	0	0	0	0	0	0	0	0	0	0.3561	0	0.1187	0.205594
	551976 calcium-binding mitochondrial carrier protein SCaMC-2	0	0	0	0	0	0	0	0	0	0	1.6647	0.9555	0	0.8734	0.835381	0	0.35	0	0.116667	0.202073
	724676 ADP-ribosylation factor-like protein 1 a	0	0	0	0	0	0	0	0.3024	0.1008	0.174591	0	0.2609	0	0.0869667	0.150631	0.3421	0	0.5669	0.303	0.285465
	100577986 sodium/potassium/calcium exchanger CG1090	0	0	0	0	0	0	0	0	0	0	0	0	0	0	0	0	0.3403	0	0.113433	0.196472
Translation	551960 eukaryotic translation initiation factor 3 subunit K	0	0	0	0	0	0.2815	1.8188	3.1577	1.75267	1.43924	0	0	0.6735	0.2245	0.388845	0	0.3336	0	0.1112	0.192604
	726283 neuronal calcium sensor 2	0	0	0	0	0	0	0	0	0	0	0.6749	0.23	0.3174	0.407433	0.235719	0	0.3318	0	0.1106	0.191565
	551284_all2iso COP9 signalosome complex subunit 4	0	0	0	0	0	0	0	0	0	0	1.0927	0.4735	0.6784	0.7482	0.315446	0	0.329	0	0.109667	0.189948
	409847_all4iso 15-hydroxyprostaglandin dehydrogenase [NAD(+)]-like	0	0	0	0	0	0	0	0	0	0	0.7556	0	0	0.251867	0.436246	0	0.3274	0	0.109133	0.189024
	411697 short-chain specific acyl-CoA dehydrogenase_ mitochondrial	0.2363	0.6791	0	0.305133	0.344743	0	0.5168	0	0.172267	0.298375	0	0	0	0	0	0	0.3262	0	0.108733	0.188332
	724533 small nuclear ribonucleoprotein Sm D3	0	0	0	0	0	0	0	0.4038	0.1346	0.233134	0.5614	0.7549	0.8264	0.714233	0.137101	0	0.3215	0	0.107167	0.185618
Proteasome	551128 26S protease regulatory subunit 4	0.3754	0	0.169	0.181467	0.18801	0	1.0297	1.7822	0.9373	0.894686	1.1381	0.5605	2.971	1.55653	1.25855	0	0.3186	0	0.1062	0.183944
Ribosome	724868 40S ribosomal protein S11	0	0	0	0	0	0	4.1417	4.9969	3.0462	2.67252	4.3408	0	0	1.44693	2.50616	0	0.3134	0	0.104467	0.180942
Proteasome	552654 proteasome subunit alpha type-1-like	0	0	0	0	0	0	0.6652	1.569	0.744733	0.787518	0	0.5721	0.7086	0.4269	0.375953	0	0.3092	0.3062	0.205133	0.177657
	726833_all3iso TOM1-like protein 2	0	0	0	0	0	0	0	0	0	0	0.8485	2.1874	0	1.01197	1.10282	0	0.3086	0.4311	0.246567	0.222144
	550703 dephospho-CoA kinase	0	0	0	0	0	0	0	0.5685	0.1895	0.328224	0	0	0	0	0	0	0.3075	0	0.1025	0.177535
	411385 ester hydrolase C11orf54 homolog	0	0	0	0	0	0	0	0	0	0	0	0	0	0	0	0.3004	0	0	0.100133	0.173436
	411659_all4iso troponin C type I	0	0	0	0	0	0	0	0	0	0	0	0	0.6048	0.2016	0.349181	0.2992	0	0	0.0997333	0.172743
	102656354 uncharacterized protein LOC102656354	0	0	0	0	0	0	0	0	0	0	0	0	0	0	0	0.2972	0	0	0.0990667	0.171589
	411450 ATP-dependent RNA helicase DDX43	0.4088	0	0	0.136267	0.236021	0	1.2691	0.9089	0.726	0.654021	0.8249	0.2054	2.2823	1.1042	1.06625	0	0.2921	0	0.0973667	0.168644
	412816 syntaxin-7	0	0	0	0	0	0	1.5218	0	0.507267	0.878612	0.9807	0.5753	0	0.518667	0.492797	0	0.2857	0.2905	0.192067	0.166352
	726594 lass E basic helix-loop-helix protein 23	0	0	0	0	0	0	0	0	0	0	0	0	0	0	0	0.2852	0	0	0.0950667	0.16466
	411282_all3iso basic-leucine zipper transcription factor A	0	0	0	0	0	0	0	0	0	0	2.0265	0.3309	0	0.7858	1.08714	0	0.2724	0.4324	0.234933	0.218621
	409653 tRNA-splicing ligase RtcB homolog	0	0	0	0	0	0	0	0	0	0	0.8885	0.5008	0	0.4631	0.445448	0	0.2716	0	0.0905333	0.156808
	411789 protein krasavietz	0	0	0	0	0	0	0.8567	1.7335	0.8634	0.866769	0.3715	0.5894	0	0.3203	0.298017	0	0.2656	0.3063	0.190633	0.166343
	552756 cathepsin L1	0.2414	0	0	0.0804667	0.139372	0	1.2216	1.2029	0.808167	0.699955	0.5402	0.3034	0	0.2812	0.270783	0	0.2622	0	0.0874	0.151381
	552140 cleavage and polyadenylation specificity factor subunit 5	0	0	0	0	0	0	2.5139	0	0.837967	1.4514	0.2512	0.2618	0	0.171	0.148185	0	0.2615	0	0.0871667	0.150977
	727106 heterogeneous nuclear ribonucleoprotein H	0.1537	0	0	0.0512333	0.0887387	0	0.354	0.2273	0.193767	0.179367	2.0166	2.0557	7.1688	3.74703	2.9634	0	0.2597	0.4041	0.221267	0.204773
Proteasome	727029 26S proteasome non-ATPase regulatory subunit 1	0.2774	0	0	0.0924667	0.160157	0	1.0188	1.6778	0.898867	0.845305	1.2873	0.7152	1.2195	1.074	0.312574	0	0.256	0	0.0853333	0.147802
Ribosome	724186 60S ribosomal protein L19	0	0	0	0	0	0	2.0636	1.026	1.02987	1.03181	0	0	0	0	0	0	0.2538	0	0.0846	0.146531
Aminoacyl-tRNA biosynthesis	551088 asparagine--tRNA ligase_ cytoplasmic	0	0	0	0	0	0	1.7866	2.8585	1.54837	1.44406	8.3211	0.2673	0	2.8628	4.72892	0	0.2469	0.2461	0.164333	0.142317
	726199 tumor protein D53 homolog	0	0	0	0	0	0	1.7025	1.5225	1.075	0.935317	0	0	0	0	0	0	0.245	0	0.0816667	0.141451
	411069 bifunctional arginine demethylase and lysyl-hydroxylase PSR	0	0	0	0	0	0	0	0	0	0	0	0	0.1758	0.0586	0.101498	0	0.244	0	0.0813333	0.140873
	552379 TBC1 domain family member 15	0	0	0	0	0	0	0	0	0	0	0	0	0	0	0	0	0.243	0	0.081	0.140296
	409366 integral membrane protein 2C	0	0	0	0	0	0	0	0	0	0	0.2337	0	0	0.0779	0.134927	0	0.2349	0	0.0783	0.13562
	410420 isochorismatase domain-containing protein 2-like	0	0	0	0	0	0	0.7274	1.1338	0.6204	0.574424	0.4372	0.2034	0.3353	0.3253	0.11722	0	0.2346	0.4131	0.2159	0.207184
	726027 ADP-ribosylation factor-like protein 1 b	0	0	0	0	0	0	0.0971	0	0.0323667	0.0560607	0.6275	2.1031	0	0.9102	1.07967	0.2345	0	0	0.0781667	0.135389
	408860 haloacid dehalogenase-like hydrolase domain-containing protein 2	0	0	0	0	0	0	0	0	0	0	0	0	0	0	0	0	0.2344	0	0.0781333	0.135331
	724563 uncharacterized protein LOC724563	0	0	0	0	0	0	0	0	0	0	0	0	0.8192	0.273067	0.472965	0	0.2236	0	0.0745333	0.129096
	409007_all8iso heterogeneous nuclear ribonucleoprotein K	0	0	0	0	0	0	0.2869	0.3774	0.221433	0.197033	0	0	0	0	0	0	0.2223	0.179	0.133767	0.117851
	409115 dolichol-phosphate mannosyltransferase	0	0	0	0	0	0	0.951	2.4846	1.1452	1.25363	0	0.3908	0	0.130267	0.225628	0	0.2197	0.2475	0.155733	0.135583
	411223_all3iso esterase FE4-like b	0	0	0	0	0	0	0.8065	0	0.268833	0.465633	1.6822	1.6408	0	1.10767	0.959491	0	0.2175	0	0.0725	0.125574
	550656 splicing factor U2AF 50 kDa subunit	0	0	0	0	0	0	0	1.3778	0.459267	0.795473	0.5092	0.4807	0	0.329967	0.286115	0	0.2058	0.1715	0.125767	0.110259
	409520 glucosamine-6-phosphate isomerase	0.216	0	0	0.072	0.124708	0	0	1.5672	0.5224	0.904823	3.0056	0.7448	0.7326	1.49433	1.30881	0	0.2028	0	0.0676	0.117087
ER protein processing	724341 endoplasmic reticulum resident protein 29	0	0	0	0	0	0	0.8302	0.5793	0.469833	0.425788	5.6544	0	8.192	4.61547	4.19366	0	0.1962	0	0.0654	0.113276
Ubiquitin system	552315 ubiquitin-like-conjugating enzyme ATG3	0	0	0	0	0	0	0	0	0	0	0.3244	0	0	0.108133	0.187292	0	0.184	0	0.0613333	0.106232
	411288_all14iso cAMP-specific 3'_5'-cyclic phosphodiesterase	0	0	0	0	0	0	0	0	0	0	0.5114	0	17.7419	6.08443	10.0989	0	0.1786	0.2227	0.133767	0.117925
Pentose phosphate way	551785 6-phosphogluconolactonase	0	0	0	0	0	0	0.593	0.3261	0.306367	0.296992	0	0	0	0	0	0	0.1735	0.3356	0.1697	0.167832
	552492 dual specificity protein phosphatase 3	0	0	0	0	0	0	0	0	0	0	0.1987	0	0.1264	0.108367	0.10057	0.1735	0	0	0.0578333	0.10017
	409427_iso918 peptidyl-prolyl cis-trans isomerase E-like isoform 918	0	0	0	0	0	0	0	1.0967	0.365567	0.63318	0	0	3.1501	1.05003	1.81871	0	0.1662	0	0.0554	0.0959556
	410023_all2iso persulfide dioxygenase ETHE1_ mitochondrial	0	0	0	0	0	0	0	0	0	0	0	0	0	0	0	0	0.1302	0	0.0434	0.075171
	413200_all2iso fibroblast growth factor receptor homolog 1	0	0	0	0	0	0	0	0	0	0	0	0	0	0	0	0	0.0875	0	0.0291667	0.0505181
	409708_all5iso glucosylceramidase-like	0	0	0	0	0	0	3.4695	8.7004	4.05663	4.37982	0	0	0	0	0	0	0	0.9773	0.325767	0.564244
Ribosome	552564 40S ribosomal protein S7	0.1616	0	0	0.0538667	0.0932998	0.7863	4.9095	6.4581	4.0513	2.93167	0	0	0.9454	0.315133	0.545827	0	0	0	0	0
	410960 myosin-IB	0	0	0	0	0	0	2.6138	9.0355	3.8831	4.64956	0	0	0	0	0	0	0	0	0	0
	409285 myosin heavy chain 95F	0	0	0	0	0	0	0	10.7201	3.57337	6.18925	0	0	0	0	0	0	0	0	0	0
	724663 tonsoku-like protein	0	0	0	0	0	0	0	10.1062	3.36873	5.83482	0	0	0	0	0	0	0	0	0	0
Ribosome	409479 60S ribosomal protein L6	0	0	0	0	0	0	5.1431	4.9306	3.3579	2.90997	0	0	0	0	0	0	0	0	0	0
	552018 tRNA (guanine(26)-N(2))-dimethyltransferase	0	0	0	0	0	0	0	10.0538	3.35127	5.80456	0	0	0	0	0	0	0	2.0164	0.672133	1.16417
	551760 nitrilase homolog 1-like	0	0	0	0	0	0	0	9.5377	3.17923	5.50659	0	0	0	0	0	0	0	0	0	0
Ribosome	102654426 60S ribosomal protein L18	0	0	0	0	0	0	4.1492	5.1281	3.09243	2.72248	0	0	0	0	0	0	0	0	0	0
MRJP	409873 major royal jelly protein 9	0	0	0	0	0	0	5.7334	3.4945	3.07597	2.88952	0	0	0	0	0	0	0	0	0	0
	413394 vesicle-trafficking protein SEC22b-B	0	0	0	0	0	0.4496	3.2894	5.1119	2.9503	2.34957	0	0.3038	0	0.101267	0.175399	0	0	0	0	0
	412103 transport and Golgi organization protein 1	0	0	0	0	0	0	3.5273	4.9845	2.83727	2.56289	0	0	0	0	0	0	0	0	0	0
Protein export	727074 signal peptidase complex subunit 3	0	0	0	0	0	0	3.6624	4.2356	2.63267	2.2979	0	0	0	0	0	0	0	0	0	0
	551896 transcription factor E2F4	0	0	0	0	0	0	1.69	6.2008	2.63027	3.20555	0	0	0	0	0	0	0	0	0	0
	409410 plasminogen activator inhibitor 1 RNA-binding protein-like	0.7774	0	0	0.259133	0.448832	0	3.981	3.8901	2.6237	2.27265	1.379	1.0388	1.8547	1.42417	0.409821	0	0	0	0	0
ER protein processing / N-glycan biosynthesis	412141 tumor suppressor candidate 3	0	0	0	0	0	0	3.0379	4.4369	2.4916	2.26834	0	0	0	0	0	0	0	0	0	0
	725555 eukaryotic peptide chain release factor subunit 1	0	0	0	0	0	0	3.596	3.5675	2.38783	2.06797	0.6755	0	0	0.225167	0.39	0	0	0	0	0
Aminoacyl-tRNA biosynthesis	411923_all2iso alanine--tRNA ligase_ cytoplasmic	0.3505	0.2916	0	0.214033	0.187683	0.3321	2.8887	3.9305	2.38377	1.85158	3.561	1.3415	5.2171	3.3732	1.94461	0	0	0	0	0
Translation	552056 eukaryotic translation initiation factor 3 subunit L	0	0	0	0	0	0	3.088	3.7698	2.28593	2.00881	0	0	0	0	0	0	0	0	0	0
	550749_all4iso C-1-tetrahydrofolate synthase_ cytoplasmic	0	0	0	0	0	0	3.5783	3.1885	2.2556	1.96311	0	0.6674	0	0.222467	0.385324	0	0	0	0	0
Protein export	724188 protein transport protein Sec61 subunit beta	0	0	0	0	0	0	2.3377	4.4126	2.2501	2.2076	0	0	0	0	0	0	0	0	0	0
	406105 esterase A2	0	0	0	0	0	0	0	5.8755	1.9585	3.39222	0	0	0	0	0	0	0	0	0	0
	409571 Golgi reassembly-stacking protein 2	0	0	0	0	0	0	2.6472	3.1427	1.92997	1.68966	0	0	0	0	0	0	0	0	0	0
Protein export	726435 signal recognition particle subunit SRP72	0	0	0	0	0	0	2.2443	3.3827	1.87567	1.72122	0	0	0	0	0	0	0	0	0	0
	503505_all2iso venom protein 2	0.6816	0	0	0.2272	0.393522	0	2.9294	2.6194	1.8496	1.60928	0	0	0	0	0	0	0	0.7091	0.236367	0.409399
	412414 FAS-associated factor 2	0	0	0	0	0	0	0.6039	4.8064	1.80343	2.61812	0.3817	0	0	0.127233	0.220375	0	0	0	0	0
	413805 H/ACA ribonucleoprotein complex subunit 4	0.4614	0.3542	0	0.271867	0.241468	0	2.2763	3.0314	1.76923	1.57803	5.0106	2.7274	0.8568	2.86493	2.08031	0	0	0	0	0
	552019_all4iso rootletin	0	0	0.7624	0.254133	0.440172	0	0	5.248	1.74933	3.02993	0	0	13.9098	4.6366	8.03083	0	0	0	0	0
Translation	725259 eukaryotic translation initiation factor 4 gamma	0.1627	0	0	0.0542333	0.0939349	0	2.4764	2.66	1.71213	1.48559	0	6.8839	3.9569	3.6136	3.45477	0	0	0	0	0
	724477_all2iso vitamin K-dependent protein C	1.6774	2.7249	2.4854	2.2959	0.548859	0.4274	1.7638	2.8363	1.67583	1.20686	0	0	0	0	0	0	0	0	0	0
Ribosome	551418 60S ribosomal protein L13a	0	0	0	0	0	0	2.9865	1.9624	1.64963	1.51762	0	0	0	0	0	0	0	0.7678	0.255933	0.44329
ER protein processing	552295 translocon-associated protein subunit gamma-like	0	0	0	0	0	0	2.0533	2.8838	1.6457	1.48448	0	0	0	0	0	0	0	0	0	0
	408889_all7iso large proline-rich protein BAG6	0	0	0	0	0	0	1.9405	2.974	1.63817	1.50988	0	0	0	0	0	0	0	0	0	0
Ribosome	413868 60S ribosomal protein L10a	0	0	0	0	0	0	2.1209	2.7826	1.6345	1.45367	0.7991	0	0.7184	0.505833	0.439919	0	0	0	0	0
Protein export	552776 signal recognition particle subunit SRP68	0	0	0	0	0	0	2.0734	2.5993	1.55757	1.37428	0	0.2878	0	0.0959333	0.166161	0	0	0	0	0
Storage protein	406088 vitellogenin precursor	0	0	0	0	0	0	0	4.6637	1.55457	2.69259	0	0	0	0	0	0	0	0	0	0
ER protein processing / N-glycan biosynthesis	725266 oligosaccharyltransferase complex subunit ostc-A	0	0	0	0	0	0	0	4.5873	1.5291	2.64848	0	0	0	0	0	0	0	0	0	0
	409026 transmembrane emp24 domain-containing protein bai	0	0	0	0	0	0	1.6835	2.8835	1.52233	1.44849	0	0	0	0	0	0	0	0	0	0
	412935_iso067+386 coiled-coil domain-containing protein 47 isoforms 067+683	0	0	0	0	0	0	0.4167	4.1312	1.51597	2.27442	0	0	0	0	0	0	0	0	0	0
	413132 uncharacterized protein LOC413132	0	0	0	0	0	0	4.53	0	1.51	2.6154	0	0	0	0	0	0	0	0	0	0
Glycolysis	412362 glucose 1_6-bisphosphate synthase	0	0	0	0	0	0	0	4.5277	1.50923	2.61407	0	0	0	0	0	0	0	0	0	0
Ribosome	412266 60S ribosomal protein L27	0	0	0	0	0	0	1.5916	2.8892	1.4936	1.44709	0	0	0	0	0	0	0	0	0	0
Ribosome	408515 60S ribosomal protein L26	0	0	0	0	0	0	2.096	2.2334	1.44313	1.25168	0	0	0	0	0	0	0	0	0	0
	552707 protein CDV3 homolog	0	0	0	0	0	0	0.4947	3.7871	1.42727	2.05859	0	0	0	0	0	0	0	0	0	0
	550914 DNA ligase 1-like	0	0	0	0	0	0	2.2526	2.026	1.4262	1.24031	0	0	0	0	0	0	0	0	0	0
ER protein processing / Membrane trafficking	409439 protein transport protein Sec24C	0	0	0	0	0	0	1.8414	2.3917	1.41103	1.25258	0	0	0	0	0	0	0	0	0	0
ER protein processing	412198 UDP-glucose:glycoprotein glucosyltransferase	0	0	0	0	0	0	1.6536	2.5039	1.38583	1.27325	0	0	0	0	0	0	0	0	0	0
	411577 protein argonaute-2	0	0	0	0	0	0	1.4852	2.6462	1.37713	1.32641	0	0	0	0	0	0	0	0	0	0
	413083_724946Cterm cytochrome P450 6a14 c_6a2Cterm	0	0	0	0	0	0	0	4.0704	1.3568	2.35005	0	0	0	0	0	0	0	0	0	0
	411260 ras-related protein Rab-27A	0	0	0	0	0	0	1.6924	2.3748	1.35573	1.22267	0	0	0	0	0	0	0	0	0	0
Translation	726500 eukaryotic translation initiation factor 2 subunit 1	0	0	0	0	0	0	1.7252	2.3335	1.3529	1.21048	0	0.2682	0.3	0.1894	0.164794	0	0	0	0	0
	409495 lysosome-associated membrane glycoprotein 1	0	0	0	0	0	0	0.372	3.6492	1.3404	2.00811	0	0	0	0	0	0	0	0	0	0
	551214 uncharacterized protein LOC551214	0	0	0	0	0	0	1.9625	1.7556	1.23937	1.0783	0	0	0	0	0	0	0	0	0	0
Aminoacyl-tRNA biosynthesis	410806_all4iso histidine--tRNA ligase_ cytoplasmic	0	0	0	0	0	0	1.2622	2.3538	1.20533	1.17793	0	0	0	0	0	0	0	0	0	0
Aminoacyl-tRNA biosynthesis	411734_all2iso valine--tRNA ligase	0	0	0	0	0	0	1.5857	1.9603	1.182	1.04064	0	0	0	0	0	0	0	0	0	0
Ubiquitin system	409766_all3iso ubiquitin-like modifier-activating enzyme 5	0	0	0	0	0	0	1.154	2.3152	1.1564	1.1576	0	0	0	0	0	0	0	0	0	0
Protein export	411542 signal recognition particle receptor subunit alpha homolog	0	0	0	0	0	0	2.1981	1.1557	1.11793	1.09954	0	0	0	0	0	0	0	0	0	0
ER protein processing	551535 ero1-like protein	0	0	0	0	0	0	0.6463	2.591	1.0791	1.34863	0	0	0	0	0	0	0	0	0	0
Storage protein	409354 hexamerin 70c precursor	2.5805	4.9523	1.2127	2.91517	1.89213	0	0	3.1801	1.06003	1.83603	5.1691	13.396	0	6.18837	6.75591	0	0	0	0	0
	408600_all2iso nucleobindin-2	0	0	0	0	0	0	0	3.159	1.053	1.82385	0	0	0	0	0	0	0	0	0	0
Amino acid metabolism	406107_all6iso glutamine:fructose-6-phosphate aminotransferase 1	2.722	0	0	0.907333	1.57155	0	1.0868	2.0583	1.04837	1.02969	0	0	0	0	0	0	0	0	0	0
	551964 UDP-N-acetylhexosamine pyrophosphorylase	0	0	0	0	0	0	0.4141	2.72	1.0447	1.46555	0	0	0	0	0	0	0	0	0	0
	552475_all2iso acyl-CoA synthetase family member 2_ mitochondrial precursor	0	0	0	0	0	0	0	3.1138	1.03793	1.79775	0	0	0	0	0	0	0	0	0	0
	726115 D-2-hydroxyglutarate dehydrogenase_ mitochondrial	0	0	0	0	0	0	0.4074	2.7003	1.0359	1.45573	0.8061	0	0	0.2687	0.465402	0	0	0	0	0
	725146 very-long-chain enoyl-CoA reductase	0	0	0	0	0	0	1.37	1.7155	1.0285	0.907305	0	0	0	0	0	0	0	0	0	0
	408694_all2iso plastin-2	0	0	0	0	0	0	0.9716	2.0984	1.02333	1.05016	1.5852	1.1498	0	0.911667	0.81899	0	0	0	0	0
	413266 obg-like ATPase 1	0	0	0	0	0	0	1.4857	1.5825	1.02273	0.887034	0.8406	0.6562	6.299	2.5986	3.20597	0	0	0.2603	0.0867667	0.150284
	412806 vesicle transport protein GOT1B	0	0	0	0	0	0	1.1759	1.8416	1.00583	0.932505	0.559	0	0	0.186333	0.322739	0	0	0	0	0
	412304 dehydrogenase/reductase SDR family member 4	0	0	0	0	0	0	0	2.9009	0.966967	1.67484	0	0	0	0	0	0	0	0	0	0
	100578005 nucleolar protein 56	0.203	0	0	0.0676667	0.117202	0	1.6621	1.1811	0.947733	0.855271	0	0	0	0	0	0	0	1.3589	0.452967	0.784561
ER protein processing / N-glycan biosynthesis	551853 STT3_ subunit of the oligosaccharyltransferase complex_ homolog B	0	0	0	0	0	0	0.9848	1.844	0.942933	0.922713	0	0	0	0	0	0	0	0	0	0
	411890 nucleolysin TIAR	0	0	0	0	0	0	0.8166	1.9302	0.9156	0.968901	0.5568	0.2748	0.7681	0.533233	0.247493	0	0	0	0	0
Ribosome	552517 60S ribosomal protein L13	0	0	0	0	0	0	1.2175	1.4721	0.896533	0.786787	0	0	0	0	0	0	0	0	0	0
Mito ribosome	726000 28S ribosomal protein S22_ mitochondrial	0	0	0	0	0	0	0	2.6775	0.8925	1.54586	3.7552	4.285	0	2.68007	2.33607	0	0	0	0	0
	727271 fatty-acid amide hydrolase 2-A-like	0	0	0	0	0	0	0	2.6689	0.889633	1.54089	0	0.3351	0	0.1117	0.19347	0	0	0.3481	0.116033	0.200976
Ubiquitin system	102654626 E3 ubiquitin-protein ligase TRIM33-like	0	0	0	0	0	0	0	2.5541	0.851367	1.47461	0	0	0	0	0	0	0	0	0	0
	410308 electron transfer flavoprotein subunit beta	0	0	0	0	0	0	0.9661	1.5365	0.8342	0.776696	0.6686	0	0.504	0.390867	0.348362	0	0	0	0	0
Amino acid metabolism	551044 glucose dehydrogenase [FAD_ quinone]	0	0	0	0	0	0	1.1284	1.3076	0.812	0.708898	0	0	0	0	0	0	0	0	0	0
ER protein processing / Membrane trafficking	411410 protein transport protein Sec24B	0	0	0	0	0	0	1.1894	1.237	0.8088	0.700846	0	0	0	0	0	0	0	0	0	0
Translation	409379_all2iso eukaryotic translation initiation factor 4H	0.2004	0	0	0.0668	0.115701	0	1.4854	0.9401	0.8085	0.751394	0.6675	0.3376	0	0.335033	0.333757	0	0	0	0	0
	551279 zinc finger CCCH domain-containing protein 11A-like	0	0	0	0	0	0	1.0157	1.3897	0.8018	0.719119	1.5564	0	0	0.5188	0.898588	0	0	0	0	0
	725017 uncharacterized protein LOC725017	0	0	0	0	0	0	0	2.3662	0.788733	1.36613	0	0	0	0	0	0	0	0	0	0
	551602 ras GTPase-activating protein-binding protein 2	0.1803	0	0	0.0601	0.104096	0	0.9019	1.4536	0.785167	0.733797	1.1611	0.8419	2.723	1.57533	1.00664	0	0	0	0	0
	413935 nucleolar protein 58	0	0	0	0	0	0	1.4607	0.826	0.762233	0.732435	0	0	0	0	0	0	0	0	0	0
	413831 sorting nexin lst-4	0	0	0	0	0	0	1.1959	1.0786	0.758167	0.659206	0	0	0	0	0	0	0	0	0	0
	551771 methionine aminopeptidase 2	0	0	0	0	0	0	1.1587	1.1005	0.753067	0.652824	3.8092	0	0	1.26973	2.19924	0	0	0	0	0
	102656645_all2iso uncharacterized protein LOC102656645	0	0	0	0	0	0	0.5168	1.7408	0.752533	0.894021	0	0	0	0	0	0	0	0	0	0
Translation	552764 eukaryotic translation initiation factor 2A	0	0	0	0	0	0	1.1212	1.1339	0.7517	0.651022	0.3812	0	0	0.127067	0.220086	0	0	0	0	0
	751098 globin 1	0	0	0	0	0	0	0.3169	1.9209	0.745933	1.02981	0	0.3405	0	0.1135	0.196588	0	0	0	0	0
Aminoacyl-tRNA biosynthesis	413796_all2iso methionine--tRNA ligase_ cytoplasmic	0	0	0	0	0	0	1.0895	1.1463	0.745267	0.646044	0	0	0.4509	0.1503	0.260327	0	0	0	0	0
	410094_all4iso protein RER1	0	0	0	0	0	0	1.0157	1.1395	0.7184	0.625224	0	0	0	0	0	0	0	0	0	0
ER protein processing / Chaperone & folding	410087 uncharacterized protein LOC410087_crystallin	0	0	0	0	0	0	0	2.1284	0.709467	1.22883	0	0	0	0	0	0	0	0	0	0
	406108_all2iso tetraspanin 6_all iso	0	0	0	0	0	0	0	2.1191	0.706367	1.22346	0	0	0	0	0	0	0	0	0	0
Proteasome	409699 26S proteasome non-ATPase regulatory subunit 1-like	0	0	0	0	0	0	0.6468	1.4338	0.693533	0.718042	1.5112	1.2629	0	0.9247	0.81038	0	0	0	0	0
	552836 uncharacterized protein LOC552836	0	0	0	0	0	0	0.541	1.5281	0.6897	0.774827	0	0	0	0	0	0	0	0	0	0
	411483 E3 UFM1-protein ligase 1 homolog	0	0	0	0	0	0	0.786	1.2529	0.679633	0.633186	0	0	0	0	0	0	0	0	0	0
	410539 protein 5NUC-like	0	0	0	0	0	0	0.8523	1.1793	0.6772	0.608837	0	0	0	0	0	0	0	0.4739	0.157967	0.273606
	551651 ferritin subunit	0	0	0	0	0	0	0	2.023	0.674333	1.16798	0	0.4111	0	0.137033	0.237349	0	0	0	0	0
Protein export	410469 signal recognition particle receptor subunit beta	0	0	0	0	0	0	0.7386	1.2647	0.667767	0.635318	0	0	0	0	0	0	0	0	0	0
	100577325_all2iso uncharacterized protein LOC100577325	0	0	0	0	0	0	0.4667	1.5227	0.663133	0.780124	0	0	0	0	0	0	0	0	0	0
Translation	408573 eukaryotic translation initiation factor 6	0.2652	0	0	0.0884	0.153113	0	0.8205	1.1497	0.656733	0.592087	0	0	0	0	0	0	0	0	0	0
	551972 alpha-1_3/1_6-mannosyltransferase ALG2	0	0	0	0	0	0	0.855	1.0675	0.640833	0.565057	0	0.8141	0	0.271367	0.470021	0	0	0	0	0
ER protein processing	408557 thioredoxin domain-containing protein 5	0	0	0	0	0	0	0	1.9054	0.635133	1.10008	0	0.5172	0	0.1724	0.298606	0	0	0	0	0
	409854_all4iso nuclease-sensitive element-binding protein 1	0	0	0	0	0	0	1.0334	0.8556	0.629667	0.552506	0	0.5628	0	0.1876	0.324933	0	0	0	0	0
	726353_all3iso uncharacterized protein LOC726353	0.7793	0	0.6561	0.478467	0.418918	0	0.3689	1.4762	0.615033	0.768263	0	0	0	0	0	0	0	0	0	0
	100577430 uncharacterized protein LOC100577430	0	0	0	0	0	0	0.6276	1.2127	0.613433	0.606474	1.3307	0	0	0.443567	0.76828	0	0	0	0	0
	413252 ATP-binding cassette sub-family F member 2	0	0	0	0	0	0	1.0204	0.7907	0.6037	0.535286	0	0	0	0	0	0	0	0	0	0
Translation	409560 eukaryotic translation initiation factor 4B	0	0	0	0	0	0	0.9857	0.8131	0.5996	0.526391	0	0	0	0	0	0	0	0	0	0
	409709 glucosylceramidase 4	0	0	0	0	0	0	0	1.7768	0.592267	1.02584	0	0	0	0	0	0	0	0	0	0
	551844_all2iso stromal cell-derived factor 2-like protein 1	0	0	0	0	0	0	0	1.7736	0.5912	1.02399	0	0	0	0	0	0	0	0	0	0
	552645 mesencephalic astrocyte-derived neurotrophic factor homolog	0	0	0	0	0	0	0.7793	0.978	0.585767	0.516926	0	0	0	0	0	0	0	0	0	0
Aminoacyl-tRNA biosynthesis	413718 glutamine--tRNA ligase	0	0	0	0	0	0	0.7516	1.0046	0.5854	0.522515	0	0	0	0	0	0	0	0	0	0
	411476_all4iso la-related protein 4	0	0	0	0	0	0	0.9274	0.824	0.5838	0.508222	0	0	0	0	0	0	0	0	0	0
	413686 H/ACA ribonucleoprotein complex subunit 1	0	0	0	0	0	0	0.8338	0.9161	0.5833	0.506826	0	0	0	0	0	0	0	0	0	0
	550981_all4iso coatomer subunit zeta-1	0	0	0	0	0	0	0	1.7467	0.582233	1.00846	0	0	0	0	0	0	0	0	0	0
	413390 ATP-binding cassette sub-family F member 1	0	0	0	0	0	0	0.4921	1.2225	0.571533	0.615109	0	0	0	0	0	0	0	0	0	0
	726264_all3iso mitochondrial carrier homolog 2	0	0	0	0	0	0	0.7381	0.9588	0.565633	0.502128	0	1.8307	0	0.610233	1.05696	0	0	0	0	0
	410470_all6iso polypeptide N-acetylgalactosaminyltransferase 9	0	0	0	0	0	0	0	1.6829	0.560967	0.971623	0	0	0	0	0	0	0	0	0	0
	724992 RRP15-like protein	0	0	0	0	0	0	1.6787	0	0.559567	0.969198	0	0	0	0	0	0	0	0	0	0
	410877_726865 cysteine-rich with EGF-like domain protein 2 both	0	0	0	0	0	0	0.5691	1.0718	0.546967	0.536243	0	0	0	0	0	0	0	0	0	0
	724323 peptidyl-prolyl cis-trans isomerase-like 6	0	0	0	0	0	0	0	1.6241	0.541367	0.937675	0	0	0	0	0	0	0	0	0	0
Translation	414004 eukaryotic translation initiation factor 3 subunit A	0	0	0	0	0	0	0	1.5852	0.5284	0.915216	0	0	1.4439	0.4813	0.833636	0	0	0	0	0
	412708 calcyclin-binding protein	0	0	0	0	0	0	0.6661	0.9026	0.5229	0.468029	1.2786	0.8974	1.2016	1.12587	0.201569	0	0	0.2823	0.0941	0.162986
Ribosome	413470 60S ribosomal protein L17	0	0	0	0	0	0	0.6652	0.8991	0.521433	0.466473	0	0	0	0	0	0	0	0	0	0
	412094 protein catecholamines up	0	0	0	0	0	0	0	1.5495	0.5165	0.894604	0	0	0	0	0	0	0	0	0	0
	727480 CDK5 regulatory subunit-associated protein 3	0	0	0	0	0	0	0	1.4945	0.498167	0.86285	0	0	0	0	0	0	0	0	0	0
	726977 prostaglandin E synthase 2	0	0	0	0	0	0	0	1.4778	0.4926	0.853208	2.4892	0.6968	0	1.062	1.28416	0	0	0	0	0
DNA repair	409340 UV excision repair protein RAD23 homolog B	0	0	0	0	0	0	0.6689	0.8024	0.490433	0.429941	0	0.8258	0	0.275267	0.476776	0	0	0.5688	0.1896	0.328397
	411163 N-alpha-acetyltransferase 15_ NatA auxiliary subunit	0	0	0	0	0	0	0.8567	0.597	0.484567	0.439277	0	0	0	0	0	0	0	0	0	0
Ubiquitin system	413813 ubiquitin carboxyl-terminal hydrolase isozyme L5	0	0	0	0	0	0	0.8368	0.6014	0.4794	0.431534	0	0	0	0	0	0	0	0	0	0
	411799 N-acetylgalactosaminyltransferase 7	0	0	0	0	0	0	0	1.4356	0.478533	0.828844	0	0	0	0	0	0	0	0	0	0
	413001_all2iso extended synaptotagmin-1	0	0	0	0	0	0	0.3705	1.0607	0.477067	0.53832	0	0	0	0	0	0	0	0.2367	0.0789	0.136659
	409790 multiple coagulation factor deficiency protein 2 homolog	0	0	0	0	0	0	0.7955	0.6095	0.468333	0.416114	0	0	0	0	0	0	0	0	0	0
	551505 ER membrane protein complex subunit 3	0	0	0	0	0	0	1.0389	0.3498	0.4629	0.528604	0	0	0	0	0	0	0	0	0	0
ER protein processing / N-glycan biosynthesis	409265 dolichyl-diphosphooligosaccharide--protein glycosyltransferase subunit STT3A	0	0	0	0	0	0	0	1.3816	0.460533	0.797667	0	0	0	0	0	0	0	0	0	0
Aminoacyl-tRNA biosynthesis	411167 cysteine--tRNA ligase_ cytoplasmic	0	0	0	0	0	0	0.5938	0.7849	0.459567	0.409305	1.4552	0	0	0.485067	0.84016	0	0	0	0	0
	413005_all7iso protein NDRG3	0	0	0	0	0	0	0	1.3781	0.459367	0.795646	1.0477	0.4718	0.8984	0.805967	0.29887	0	0	0	0	0
	725957 Krueppel homolog 2	0	0	0	0	0	0	0	1.3611	0.4537	0.785831	0	0	0	0	0	0	0	0	0	0
Ribosome	409202 40S ribosomal protein S9	0	0	0	0	0	0	0.5006	0.8465	0.449033	0.425599	0	0	0	0	0	0	0	0	0	0
Ribosome	552272 40S ribosomal protein S23	0	0	0	0	0	0	1.3155	0	0.4385	0.759504	0	0	0	0	0	0	0	0.3736	0.124533	0.215698
	552738 2-hydroxyacyl-CoA lyase 1-like	0	0	0	0	0	0	0	1.3104	0.4368	0.75656	0	0	0	0	0	0	0	0	0	0
Ubiquitin system	724793 ubiquitin-conjugating enzyme E2-17 kDa	0	0	0	0	0	0	0.6401	0.6546	0.431567	0.373818	0.3362	0	0	0.112067	0.194105	0	0	0.6056	0.201867	0.349643
Amino acid metabolism	410482 adenylosuccinate lyase	0	0	0	0	0	0	0.2943	0.9894	0.4279	0.50805	0	0	0	0	0	0	0	0	0	0
	411150 chromatin assembly factor 1 subunit A	0	0	0	0	0	0	1.2292	0	0.409733	0.709679	0	0	0	0	0	0	0	0	0	0
	411280 GTP-binding protein 128up	0	0	0	0	0	0	0.5374	0.6908	0.4094	0.362752	2.3141	0	6.7948	3.0363	3.45449	0	0	0	0	0
Translation	724532 eukaryotic translation initiation factor 1A	0	0	0	0	0	0	0	1.2244	0.408133	0.706908	0	0	1.5703	0.523433	0.906613	0	0	0	0	0
Ribosome	413875 60S ribosomal protein L31	0	0	0	0	0	0	0.5332	0.6889	0.407367	0.361277	0	0	0	0	0	0	0	0	0	0
	725087 cytochrome P450 6a14 b	0	0	0	0	0	0	0	1.2139	0.404633	0.700845	0	0	0	0	0	0	0	0	0	0
ER protein processing	410340 prolactin regulatory element-binding protein	0	0	0	0	0	0	0	1.2033	0.4011	0.694726	0	0	0	0	0	0	0	0	0	0
	552085 developmentally-regulated GTP-binding protein 2	0	0.6158	0	0.205267	0.355532	0	0	1.1999	0.399967	0.692763	0	0	0	0	0	0	0	0	0	0
	411477_all2iso ADP-ribosylation factor GTPase-activating protein 1	0	0	0	0	0	0	0.5357	0.6438	0.393167	0.344756	0	0	0	0	0	0	0	0	0	0
	410427_all5iso serine/threonine-protein kinase 26	0	0	0	0	0	0	0	1.1269	0.375633	0.650616	4.5797	0	0	1.52657	2.64409	0	0	0	0	0
	413869 retinol dehydrogenase 11-like	0	0	0	0	0	0	0	1.1202	0.3734	0.646748	5.9245	0	0	1.97483	3.42051	0	0	0	0	0
	725932_all2iso cuticular protein analogous to peritrophins 3-C precursor	0.2418	0	0	0.0806	0.139603	0	0	1.0992	0.3664	0.634623	1.6126	1.1744	2.0024	1.59647	0.414236	0	0	0	0	0
	551655_all4iso casein kinase II subunit beta	0	0	0	0	0	0	0.515	0.5525	0.355833	0.308731	0	0.4502	0.5637	0.337967	0.298139	0	0	0.4341	0.1447	0.250628
Amino acid metabolism	724239 kynurenine/alpha-aminoadipate aminotransferase_ mitochondrial-like	0	0	0	0	0	0	1.0617	0	0.3539	0.612973	0	0	0	0	0	0	0	0	0	0
	551664 palmitoyl-protein thioesterase 1	0	0	0	0	0	0	0	1.0616	0.353867	0.612915	0	0	0	0	0	0	0	0	0	0
	107964648 S-formylglutathione hydrolase	0	0	0	0	0	0	0.6347	0.4238	0.352833	0.323246	0.5423	1.6638	0	0.735367	0.848536	0	0	0	0	0
Translation	408386 eukaryotic translation initiation factor 3 subunit G	0	0	0	0	0	0	0.6028	0.4516	0.351467	0.313627	0	0	0	0	0	0	0	0	0	0
Ubiquitin system	413357_all2iso ubiquitin carboxyl-terminal hydrolase 31-like	0	0	0	0	0	0	0	1.0486	0.349533	0.605409	0	0	0	0	0	0	0	0	0	0
	408391 AP-1 complex subunit mu-1	0	0	0	0	0	0	0	1.047	0.349	0.604486	0.4263	0	0	0.1421	0.246124	0	0	0	0	0
	411081 zinc finger protein-like 1	0	0	0	0	0	0	0.4043	0.6273	0.343867	0.317987	0	0	0	0	0	0	0	0	0	0
	410012_all2iso WW domain-binding protein 2	0	0	0	0	0	0	0	1.021	0.340333	0.589475	0	0.4931	0	0.164367	0.284691	0	0	0	0	0
	726418 flavin-containing monooxygenase FMO GS-OX-like 4	0	0	0	0	0	0	1.015	0	0.338333	0.586011	0	0	0	0	0	0	0	0	0	0
	726256 serine protease easter	0	0	0	0	0	0	0.4253	0.5872	0.3375	0.303286	0	0	0	0	0	0	0	0	0	0
	551935 odorant binding protein 21 precursor	0	0	0	0	0	0	0	1.0103	0.336767	0.583297	0	0	0	0	0	0	0	0	0	0
	552447 clavesin-2	0	0	0	0	0	0	0	1.0035	0.3345	0.579371	0	0	0	0	0	0	0	0	0	0
	724257 ribonuclease Oy	0	0	0	0	0	0	0.5997	0.3953	0.331667	0.304872	0	0	2.9392	0.979733	1.69695	0	0	0	0	0
Aminoacyl-tRNA biosynthesis	552768_all3iso phenylalanine--tRNA ligase alpha subunit	0	0	0	0	0	0	0	0.9793	0.326433	0.565399	0	0	0	0	0	0	0	0	0	0
	410117 glycerophosphocholine phosphodiesterase GPCPD1-like	0	0	0	0	0	0	0.9787	0	0.326233	0.565053	0	0	0	0	0	0	0	0	0	0
Protein export	412505 translocation protein SEC63 homolog	0	0	0	0	0	0	0	0.972	0.324	0.561184	0	0	0	0	0	0	0	0	0	0
Mito ribosome	724162 28S ribosomal protein S9_ mitochondrial	0	0	0	0	0	0	0.9702	0	0.3234	0.560145	0	0	0.8068	0.268933	0.465806	0	0	0	0	0
Ribosome	724531 40S ribosomal protein S28	0	0	0	0	0	0	0	0.9381	0.3127	0.541612	0	0	0	0	0	0	0	0	0	0
	100578624_all2iso delta(3_5)-Delta(2_4)-dienoyl-CoA isomerase_ mitochondrial	0	0	0	0	0	0	0.2876	0.6301	0.3059	0.315448	0.18	0	0	0.06	0.103923	0	0	0	0	0
	410510 hepatocyte growth factor-regulated tyrosine kinase substrate	0	0	0	0	0	0	0	0.8937	0.2979	0.515978	0	0	0	0	0	0	0	0	0	0
	409260_all4iso short-chain dehydrogenase/reductase family 16C member 6	0	0	0	0	0	0	0.5708	0.3171	0.295967	0.285986	0	0	0	0	0	0	0	0	0	0
Aminoacyl-tRNA biosynthesis	551101_all2iso phenylalanine--tRNA ligase beta subunit	0	0	0	0	0	0	0	0.8432	0.281067	0.486822	0	0.2697	0	0.0899	0.155711	0	0	0	0	0
	552084 oxygen-dependent coproporphyrinogen-III oxidase	0	0	0	0	0	0	0	0.8225	0.274167	0.474871	0	0	0	0	0	0	0	0	0	0
Ribosome	725147_all2iso 40S ribosomal protein S29	0	0	0	0	0	0	0	0.8221	0.274033	0.47464	0	0	0	0	0	0	0	0	0	0
	408583_all25iso tropomyosin	0	0	0	0	0	0	0	0.8075	0.269167	0.46621	0.4046	0	0.6051	0.336567	0.308234	0	0	0	0	0
	409548 drebrin-like protein	0	0	0	0	0	0	0.3298	0.4754	0.2684	0.243575	0.6167	0	0	0.205567	0.356052	0	0	0	0	0
	725048 nodal modulator 3	0.2364	0	0	0.0788	0.136486	0	0	0.7991	0.266367	0.461361	0	0	0	0	0	0	0	0	0	0
ER protein processing / Chaperone & folding	552151 dnaJ homolog subfamily C member 1-like	0	0	0	0	0	0	0.2338	0.5643	0.266033	0.283528	0	0	0	0	0	0	0	0	0	0
	552467_all2iso RNA-binding protein 15B	0	0	0	0	0	0	0	0.7831	0.261033	0.452123	0	0	0	0	0	0	0	0	0	0
	726294_iso254 orcokinin peptides precursor isoform 254	0	0	0	0	0	0	0	0.7716	0.2572	0.445483	0.3121	0	0	0.104033	0.180191	0	0	0	0	0
Proteasome	552838_all2iso 26S proteasome non-ATPase regulatory subunit 8	0	0	0	0	0	0	0	0.7532	0.251067	0.43486	0.5257	0.3222	0	0.282633	0.265074	0	0	0	0	0
	102655919 neurofilament medium polypeptide-like	0	0	0	0	0	0	0	0.7475	0.249167	0.431569	0	0	1.2801	0.4267	0.739066	0	0	0	0	0
	551725 importin-7	0	0	0	0	0	0	0	0.7373	0.245767	0.42568	0	0.7074	0	0.2358	0.408418	0	0	0	0	0
	406114 alpha-amylase precursor	0	0	0	0	0	0.7353	0	0	0.2451	0.424526	0	0	0	0	0	0	0	0	0	0
	102654371 pro-resilin-like	1.1863	0.8493	0	0.678533	0.611308	0	0.73	0	0.243333	0.421466	0	0	0	0	0	0	0	0	0	0
	100577833 histone H1.2-like	0	0	0	0	0	0	0.7095	0	0.2365	0.40963	0	0	0	0	0	0	0	0	0	0
	551846_all4iso membralin-like all 4 isoforms	0	0	0	0	0	0	0.3992	0.3094	0.2362	0.209425	0	0	0	0	0	0	0	0	0	0
	552562 transmembrane protein 53-B	0	0	0	0	0	0	0	0.672	0.224	0.387979	0	0	0	0	0	0	0	0	0	0
	551410_all3iso COP9 signalosome complex subunit 5	0	0	0	0	0	0	0.6618	0	0.2206	0.38209	0	0	0	0	0	0	0	0	0	0
	100578907 ankyrin repeat and protein kinase domain-containing protein 1-like	0	0	0	0	0	0	0	0.6445	0.214833	0.372102	0	0	0	0	0	0	0	0	0	0
	409086 caprin homolog	0.1898	0	0	0.0632667	0.109581	0	0.64	0	0.213333	0.369504	0	0	0	0	0	0	0	0	0	0
	727027 cleft lip and palate transmembrane protein 1 homolog	0	0	0	0	0	0	0	0.6314	0.210467	0.364539	0	0	0	0	0	0	0	0	0	0
	552611_all4iso protein ABHD4	0	0	0	0	0	0	0	0.627	0.209	0.361999	0	0	0	0	0	0	0	0	0	0
	552482 protoporphyrinogen oxidase	0	0	0	0	0	0	0	0.6193	0.206433	0.357553	0	0	0	0	0	0	0	0	0	0
	724515 centromere-associated protein E	0	0	0	0	0	0	0	0.6132	0.2044	0.354031	0	0	18.463	6.15433	10.6596	0	0	0	0	0
ER protein processing	409521 hsp70-binding protein 1	0	0	0	0	0	0	0	0.6128	0.204267	0.3538	0.8261	0.6494	0	0.491833	0.435007	0	0	0.1386	0.0462	0.0800207
Amino acid metabolism	410080_all2iso spermine synthase	0	0	0	0	0	0	0	0.6115	0.203833	0.35305	0	0	0.4021	0.134033	0.232153	0	0	0	0	0
	552077_all4iso ER membrane protein complex subunit 1	0	0	0	0	0	0	0	0.6068	0.202267	0.350336	0	0	0	0	0	0	0	0	0	0
	677677 odorant binding protein 18 precursor	0	0	0	0	0	0	0.2006	0.387	0.195867	0.193543	0	0	0.1815	0.0605	0.104789	0	0	0	0	0
	100576572 serine/threonine-protein kinase RIO1	0	0	0	0	0	0	0	0.5807	0.193567	0.335267	0	0	0	0	0	0	0	0	0	0
Storage protein	406117 hexamerin 70b precursor	2.6177	4.8835	0.6711	2.7241	2.10821	0	0	0.5796	0.1932	0.334632	14.4682	13.9796	0	9.4826	8.21581	0	0	0	0	0
	412341 alpha-methylacyl-CoA racemase	0	0	0	0	0	0	0	0.5707	0.190233	0.329494	0	0	0	0	0	0	0	0	0	0
	551636_all3iso lanC-like protein 2	0	0	0	0	0	0	0	0.5623	0.187433	0.324644	0	0.4493	0	0.149767	0.259403	0	0	0	0	0
	724131 nucleoside diphosphate kinase 6-like	0	0	0	0	0	0	0.5536	0	0.184533	0.319621	0	0	0	0	0	0	0	0	0	0
	411299 Golgi resident protein GCP60	0	0	0	0	0	0	0	0.5351	0.178367	0.30894	2.3309	0	0	0.776967	1.34575	0	0	0	0	0
	409250 beta-ureidopropionase	0	0	0	0	0	0	0	0.5306	0.176867	0.306342	0	2.2307	0	0.743567	1.2879	0	0	0	0	0
	100577192 very-long-chain (3R)-3-hydroxyacyl-CoA dehydratase 2	0	0	0	0	0	0	0	0.5291	0.176367	0.305476	0	0	0	0	0	0	0	0	0	0
	410849 protein sly1 homolog	0	0	0	0	0	0	0.5282	0	0.176067	0.304956	0	0	0	0	0	0	0	0	0	0
Proteasome	411520 proteasome subunit beta type-4	0	0	0	0	0	0	0	0.5161	0.172033	0.29797	0	0	0	0	0	0	0	0	0	0
	413708_all3iso delta-aminolevulinic acid dehydratase	0	0	0	0	0	0	0	0.5157	0.1719	0.29774	0	0	0	0	0	0	0	0	0	0
	551667_iso487+486 bifunctional methylenetetrahydrofolate dehydrogenase/cyclohydrolase_ mitochondrial isoforms 487+486	0	0	0	0	0	0	0	0.499	0.166333	0.288098	0	0	0	0	0	0	0	0	0	0
	409922_all2iso ferrochelatase_ mitochondrial	0	0	0	0	0	0	0	0.4869	0.1623	0.281112	0	0	0	0	0	0	0	0	0	0
	413987_all4iso polypeptide N-acetylgalactosaminyltransferase 5	0	0	0	0	0	0	0.4868	0	0.162267	0.281054	0	0	0	0	0	0	0	0	0	0
	551552_all2iso xaa-Pro dipeptidase	0	0	0	0	0	0	0.4796	0	0.159867	0.276897	0	0	0	0	0	0	0	0	0	0
	412127 peptidyl-tRNA hydrolase 2_ mitochondrial-like	0	0	0	0	0	0	0	0.4739	0.157967	0.273606	0	0	0	0	0	0	0	0	0	0
	552104 bifunctional coenzyme A synthase	0	0	0	0	0	0	0	0.4665	0.1555	0.269334	0	0	0	0	0	0	0	0	0	0
	725211 uncharacterized protein LOC725211	0	0	0	0	0	0	0	0.463	0.154333	0.267313	0	0	0	0	0	0	0	0	0	0
	551459 protein YIF1B	0	0	0	0	0	0	0	0.4376	0.145867	0.252648	0	0	0	0	0	0	0	0	0	0
	409852 uncharacterized protein DDB_G0271606	0	0	0	0	0	0	0.4353	0	0.1451	0.251321	0	0	0	0	0	0	0	0	0	0
	552105_all2iso adrenodoxin-like protein_ mitochondrial	0	0	0	0	0	0	0	0.4049	0.134967	0.233769	0	0	0	0	0	0	0	0	0	0
	551493 pre-mRNA-processing factor 6	0	0	0	0	0	0	0	0.3772	0.125733	0.217777	0	0	0	0	0	0	0	0	0	0
	107965531 uncharacterized protein LOC107965531	0	0	0	0	0	0	0	0.3768	0.1256	0.217546	0	0	0	0	0	0	0	0	0	0
	410896 arrestin domain-containing protein 4	0	0	0	0	0	0	0	0.3739	0.124633	0.215871	0	0	0	0	0	0	0	0	0	0
	725899 alpha-N-acetylgalactosaminidase	0	0	0	0	0	0	0	0.3561	0.1187	0.205594	0.5746	0.8413	0.6514	0.6891	0.137289	0	0	0	0	0
	409614 group XIIA secretory phospholipase A2	0	0	0	0	0	0	0.345	0	0.115	0.199186	0	0	0	0	0	0	0	0	0	0
	726273_all2iso ralBP1-associated Eps domain-containing protein 1	0.2208	0	0	0.0736	0.127479	0	0	0.3438	0.1146	0.198493	0	0	0	0	0	0	0	0	0	0
	412467 bifunctional purine biosynthesis protein PURH	0	0	0	0	0	0	0	0.3413	0.113767	0.19705	0	0	0	0	0	0	0	0	0	0
	552303_all3iso RNA-binding protein cabeza-like	0	0	0	0	0	0	0	0.3354	0.1118	0.193643	0	0	0	0	0	0	0	0	0	0
ER protein processing	409547 NSFL1 cofactor p47-like	0	0	0	0	0	0	0	0.3186	0.1062	0.183944	0.9202	0.4023	0	0.440833	0.461309	0	0	0	0	0
	414035_all2iso lachesin	0	0	0	0	0	0	0	0.3009	0.1003	0.173725	0.8089	0.7739	1.1533	0.912033	0.209675	0	0	0	0	0
Amino acid metabolism	412670 phosphoserine aminotransferase	0.2258	0	0	0.0752667	0.130366	0	0.268	0	0.0893333	0.15473	0.9299	1.3383	0	0.756067	0.685876	0	0	0	0	0
	551331_all2iso splicing factor 3B subunit 1	0	0	0	0	0	0	0	0.2548	0.0849333	0.147109	0	6.0522	0	2.0174	3.49424	0	0	0	0	0
	551719_iso360 odorant binding protein 16 isoform 360	0	0	0	0	0	0	0	0.2539	0.0846333	0.146589	0	0	0	0	0	0	0	0	0	0
ER protein processing / N-glycan biosynthesis	726410_all3iso mannosyl-oligosaccharide alpha-1_2-mannosidase IA-like	0	0	0	0	0	0	0.2477	0	0.0825667	0.14301	0	0	0	0	0	0	0	0	0	0
	726009 malignant T-cell-amplified sequence 1 homolog	0	0	0	0	0	0	0	0.234	0.078	0.1351	0	0	0	0	0	0	0	0	0	0
	412342 cyclin-related protein FAM58A	0	0	0	0	0	0	0.2173	0	0.0724333	0.125458	0	1.4434	0.3449	0.5961	0.753775	0	0	0	0	0
	100578747_all5iso uncharacterized protein LOC100578747	0	0	0	0	0	0	0.1925	0	0.0641667	0.11114	0	0	0	0	0	0	0	0	0	0
	410994 tubulin beta unique 410994	0.2562	0	0	0.0854	0.147917	0	0	0.1795	0.0598333	0.103634	1.0126	0.4915	16.7608	6.0883	9.24633	0	0	0	0	0
	413508 RNA-binding protein Rsf1	0	0	0	0	0	0	0.1311	0	0.0437	0.0756906	0	0	0	0	0	0	0	0	0	0
	413192 protein HGH1 homolog	0	0	0	0	0	0	0	0.0826	0.0275333	0.0476891	0	0	0	0	0	0	0	0	0	0
Amino acid metabolism	408509 glutamate decarboxylase 1	0	0	0	0	0	0	0	0	0	0	2.4855	0.3629	0	0.949467	1.34256	0	0	0	0	0
Amino acid metabolism	408862 prolyl 4-hydroxylase subunit alpha-1	0	0	0	0	0	0	0	0	0	0	0	0	0.8327	0.277567	0.48076	0	0	0	0	0
Amino acid metabolism	411809 enolase-phosphatase E1	0	0	0	0	0	0	0	0	0	0	0	8.5611	0	2.8537	4.94275	0	0	0.167	0.0556667	0.0964175
Amino acid metabolism	410999_all5iso L-2-hydroxyglutarate dehydrogenase_ mitochondrial	0	0	0	0	0	0	0	0	0	0	0	0.6393	0	0.2131	0.3691	0	0	0	0	0
Amino acid metabolism	725099 spermidine synthase	0	0	0	0	0	0	0	0	0	0	0	0.3526	0	0.117533	0.203574	0	0	0	0	0
Citrate cycle	102655391 dihydrolipoyl dehydrogenase_ mitochondrial-like	0	0	0	0	0	0	0	0	0	0	0.2725	0	0	0.0908333	0.157328	0	0	0.1973	0.0657667	0.113911
Glycolysis	411140 aldehyde dehydrogenase family 7 member A1 homolog	0	0	0	0	0	0	0	0	0	0	0	4.036	0	1.34533	2.33019	0	0	0	0	0
Mito ribosome	411924 28S ribosomal protein S25_ mitochondrial	0	0	0	0	0	0	0	0	0	0	0	0.381	0	0.127	0.21997	0	0	0	0	0
Mito translation	411351 elongation factor G_ mitochondrial	0	0	0	0	0	0	0	0	0	0	1.9102	0.5932	1.0202	1.17453	0.671927	0	0	0	0	0
Storage protein	551648 hexamerin 110	3.2704	14.1397	1.1037	6.17127	6.98538	0	0	0	0	0	5.8517	20.8205	0	8.89073	10.7378	0	0	0	0	0
	412092_all7iso myosin heavy chain_ non-muscle	0	0	0	0	0	0	0	0	0	0	3.3942	0	25.4593	9.61783	13.8237	0	0	0	0	0
	406147 short-chain dehydrogenase/reductase	1.8035	1.1762	0.6206	1.2001	0.591812	0	0	0	0	0	2.409	5.6249	0	2.67797	2.82208	0	0	0	0	0
	408937 SPARC	0	0	0	0	0	0	0	0	0	0	2.0491	2.24	3.3158	2.53497	0.682925	0	0	0	0	0
	412742 chromatin-remodeling complex ATPase chain Iswi	0	0	0	0	0	0	0	0	0	0	7.0838	0	0	2.36127	4.08983	0	0	0	0	0
	411909_all2iso ran GTPase-activating protein 1	0	0	0	0	0	0	0	0	0	0	0	6.4929	0.5253	2.3394	3.60661	0	0	0	0	0
	102655319 inner centromere protein A	0	0	0	0	0	0	0	0	0	0	6.8047	0	0	2.26823	3.9287	0	0	0	0	0
	551561 poly(A) RNA polymerase_ mitochondrial	0	0	0	0	0	0	0	0	0	0	0	0	6.3697	2.12323	3.67755	0	0	0	0	0
	409665_all4iso LIM domain and actin-binding protein 1	0	0	0	0	0	0	0	0	0	0	3.7073	0	2.3735	2.02693	1.87779	0	0	0	0	0
	412722 protein singed	0	0	0	0	0	0	0	0	0	0	2.0773	1.7729	1.4918	1.78067	0.292827	0	0	0	0	0
	409814 beta-glucuronidase	0	0	0.2991	0.0997	0.172685	0	0	0	0	0	0.7846	0.8231	3.6017	1.73647	1.61545	0	0	0	0	0
	552567_all2iso DEAD-box helicase Dbp80	0.1645	0	0	0.0548333	0.0949741	0	0	0	0	0	1.1576	2.3118	0	1.15647	1.1559	0	0	0	0	0
	725707_all2iso centrosomal protein of 135 kDa-like	0	0	0	0	0	0	0	0	0	0	0	4.9739	0	1.65797	2.87168	0	0	0	0	0
	410201_all2iso phosphatidate phosphatase LPIN3	0	0	0.3566	0.118867	0.205883	0	0	0	0	0	1.6029	0	2.2461	1.283	1.15672	0	0	0.3884	0.129467	0.224243
	409316_all5iso coronin-2B-like	0	0	0	0	0	0	0	0	0	0	1.6133	2.8749	1.5471	2.01177	0.748228	0	0	0	0	0
	410558_all6iso TATA element modulatory factor	0	0	0	0	0	0	0	0	0	0	0	4.432	0	1.47733	2.55882	0	0	0	0	0
	725191_all3iso protein giant	0	0	0	0	0	0	0	0	0	0	0	0	4.283	1.42767	2.47279	0	0	0	0	0
	724777 cuticular protein 14 precursor	0	0	0	0	0	0	0	0	0	0	4.1734	0	0	1.39113	2.40951	0	0	0	0	0
	412354_all3iso uncharacterized protein LOC412354	0	0	0	0	0	0	0	0	0	0	0	0	3.6883	1.22943	2.12944	0	0	0	0	0
	724787_all4iso protein RUFY3	0	0	0	0	0	0	0	0	0	0	0	0	3.6623	1.22077	2.11443	0	0	0	0	0
	413912 constitutive coactivator of PPAR-gamma-like protein 1	0	0	0	0	0	0	0	0	0	0	2.5646	0.9614	1.3093	1.61177	0.843313	0	0	0	0	0
	410957_all4iso uncharacterized protein LOC410957	0	0	0	0	0	0	0	0	0	0	0	0	3.5098	1.16993	2.02638	0	0	0	0	0
	411732 trimeric intracellular cation channel type B	0	0	0	0	0	0	0	0	0	0	1.1481	0	2.3017	1.14993	1.15085	0	0	0	0	0
	551214 uncharacterized protein LOC551214	0	0	0	0	0	0	0	0	0	0	1.8144	1.7082	1.5237	1.6821	0.147097	0	0	0	0	0
	411348_all3iso thyroid receptor-interacting protein 11	0	0	0	0	0	0	0	0	0	0	0	2.9874	0	0.9958	1.72478	0	0	1.4058	0.4686	0.811639
	724389_all11iso calcium/calmodulin-dependent 3'_5'-cyclic nucleotide phosphodiesterase 1A	0	0	0	0	0	0	0	0	0	0	0	1.9	0	0.633333	1.09697	0	0	0.5091	0.1697	0.293929
	411705 synaptojanin-1	0	0	0	0	0	0	0	0	0	0	1.882	0	0	0.627333	1.08657	0	0	0	0	0
	552078_all4iso glutamyl aminopeptidase-like	0	0	0	0	0	0	0	0	0	0	0	2.6972	0	0.899067	1.55723	0	0	1.4874	0.4958	0.858751
	409348_all8iso lethal(2) giant larvae protein homolog 1	0	0	0	0	0	0	0	0	0	0	1.6795	0.8414	0	0.8403	0.839751	0	0	0	0	0
	551115 microtubule-associated protein tau-like	0	0	0	0	0	0	0	0	0	0	1.6532	0	0	0.551067	0.954475	0	0	0	0	0
	408841_all4iso voltage-dependent calcium channel subunit alpha-2/delta-3 a	0	0	0	0	0	0	0	0	0	0	0	2.3708	0	0.790267	1.36878	0	0	0.454	0.151333	0.262117
	550991_all2iso protein HID1	0	0	0	0	0	0	0	0	0	0	0	2.2891	0	0.763033	1.32161	0	0	0	0	0
	725837_all2iso ATP-dependent RNA helicase kurz	0	0	0	0	0	0	0	0	0	0	0	2.2739	0	0.757967	1.31284	0	0	0	0	0
	552576 tyrosine-protein kinase PR2	0	0	0	0	0	0	0	0	0	0	0	0	2.237	0.745667	1.29153	0	0	0	0	0
	724985 torsin-1A (ATPase)	0	0	0	0	0	0	0	0	0	0	0.9487	0.3813	0	0.443333	0.477382	0	0	0	0	0
	409655_all19iso sorbin and SH3 domain-containing protein 1_all 19 isoforms	0	0	0	0	0	0	0	0	0	0	0.9576	0	0.8591	0.605567	0.526744	0	0	0	0	0
	100579003 PAX3- and PAX7-binding protein 1	0	0	0	0	0	0	0	0	0	0	0	1.1716	0	0.390533	0.676424	0	0	0	0	0
	551454_all3iso voltage-dependent calcium channel subunit alpha-2/delta-3 b	0	0	0	0	0	0	0	0	0	0	1.132	1.4729	0	0.8683	0.771046	0	0	0.2804	0.0934667	0.161889
	413118 neuroblastoma-amplified sequence	0	0	0.3865	0.128833	0.223146	0	0	0	0	0	1.0734	0	0	0.3578	0.619728	0	0	0	0	0
	552850_all6iso catenin alpha	0	0	0	0	0	0	0	0	0	0	1.0026	0.5973	2.3217	1.3072	0.901651	0	0	0	0	0
	724187_all3iso toll-like receptor 4	0	0	0	0	0	0	0	0	0	0	0	0.8914	0	0.297133	0.51465	0	0	0	0	0
	413697 PTS-dependent dihydroxyacetone kinase_ dihydroxyacetone-binding subunit DhaK-like	0	0	0	0	0	0	0	0	0	0	0	0.8815	0	0.293833	0.508934	0	0	0	0	0
	408826_all5iso dystroglycan	0	0	0	0	0	0	0	0	0	0	0.8723	0	1.3758	0.749367	0.69609	0	0	0	0	0
	551425_all2iso UDP-N-acetylglucosamine--peptide N-acetylglucosaminyltransferase 110 kDa subunit	0	0	0.128	0.0426667	0.0739008	0	0	0	0	0	0.4345	0.5481	0	0.327533	0.289283	0	0	0	0	0
	551643_all7iso facilitated trehalose transporter Tret1	0	0	0	0	0	0	0	0	0	0	0	0.8323	0	0.277433	0.480529	0	0	0	0	0
	100578470 neither inactivation nor afterpotential protein G-like	0	0	0	0	0	0	0	0	0	0	0	0.7995	0	0.2665	0.461592	0	0	0	0	0
	410289 paraplegin	0	0	0	0	0	0	0	0	0	0	0.736	0	0	0.245333	0.42493	0	0	0	0	0
	413837_all16iso kinesin 3B	0	0	0	0	0	0	0	0	0	0	0.7186	0	0	0.239533	0.414884	0	0	0	0	0
	412564 protein unc-45 homolog B	0	0	0	0	0	0	0	0	0	0	0	0.6578	5.2843	1.9807	2.87984	0	0	0	0	0
	551892 cytoplasmic protein NCK1	0	0	0	0	0	0	0	0	0	0	0.6521	1.7755	0.574	1.00053	0.672276	0	0	0	0	0
	412862 protein msta-like	0	0	0	0	0	0	0	0	0	0	0	0.6379	0	0.212633	0.368292	0	0	0	0	0
	409408 nuclear valosin-containing protein-like	0	0	0	0	0	0	0	0	0	0	0.6322	0	0	0.210733	0.365001	0	0	0	0	0
	412741 manganese-transporting ATPase 13A1	0	0	0	0	0	0	0	0	0	0	0	0	0.9286	0.309533	0.536127	0	0	0	0	0
	409523_all2iso mitogen-activated protein kinase 1	0	0	0	0	0	0	0	0	0	0	0.5888	0.2811	0	0.289967	0.2945	0	0	0.3124	0.104133	0.180364
	725509 cuticular protein 27 precursor	0	0	0	0	0	0	0	0	0	0	0.2875	0	0.583	0.290167	0.291509	0	0	0	0	0
	552345 gamma-1-syntrophin	0	0	0	0	0	0	0	0	0	0	0.5776	1.1139		0.84575	0.379221	0	0	0	0	0
	724694 cuticular protein 22 precursor	0	0	0	0	0	0	0	0	0	0	0	0.5504	0	0.183467	0.317774	0	0	0	0	0
	408685_all30iso MAP7 domain-containing protein 1	0	0	0	0	0	0	0	0	0	0	0	0	0.8046	0.2682	0.464536	0	0	0	0	0
	726679 protein FAM98B	0	0	0	0	0	0	0	0	0	0	0.5092	0	0	0.169733	0.293987	0	0	1.4144	0.471467	0.816604
	409065_all4iso TAR DNA-binding protein 43 all 4 isoforms	0	0	0	0	0	0	0	0	0	0	0	0.4701	0	0.1567	0.271412	0	0	0.2697	0.0899	0.155711
	725572 ribonuclease kappa-B	0	0	0	0	0	0	0	0	0	0	0.4199	0	0	0.139967	0.242429	0	0	0	0	0
	552428 uncharacterized protein LOC552428	0	0	0	0	0	0	0	0	0	0	0	0.4174	0	0.139133	0.240986	0	0	0	0	0
	413677_all8iso rho guanine nucleotide exchange factor 10-like protein	0	0	0	0	0	0	0	0	0	0	0	0.3603	0	0.1201	0.208019	0	0	0	0	0
	410348_all2iso katanin p80 WD40 repeat-containing subunit B1	0	0	0	0	0	0	0	0	0	0	0	0.3338	0	0.111267	0.19272	0	0	0	0	0
	102653787 uncharacterized protein LOC102653787	0	0	0	0	0	0	0	0	0	0	0	0.2877	0	0.0959	0.166104	0	0	0	0	0
	726077 ATP-dependent RNA helicase DHX30	0.2179	0	0	0.0726333	0.125805	0	0	0	0	0	0	0.2535	0	0.0845	0.146358	0	0	0	0	0
	411720_all3iso mitogen-activated protein kinase kinase kinase 7 interacting protein 1	0	0	0	0	0	0	0	0	0	0	0	0.2429	0	0.0809667	0.140238	0	0	0	0	0
	410956_all8iso serine/threonine-protein kinase NLK	0	0	0	0	0	0	0	0	0	0	0.1671	0	0	0.0557	0.0964752	0	0	0	0	0
	725830 THO complex subunit 6 homolog	0	0	0	0	0	0	0	0	0	0	0	0.161	0	0.0536667	0.0929534	0	0	0	0	0
	727161 apidermin 2 precursor	1.5026	0.9823	1.2212	1.23537	0.260439	0	0	0	0	0	0	0	0	0	0	0	0	0	0	0
	412748 ATP-binding cassette sub-family G member 1	1.0141	0	0	0.338033	0.585491	0	0	0	0	0	0	0	0	0	0	0	0	0	0	0
	410149 carboxypeptidase Q-like	0.9757	0.4586	0.337	0.590433	0.339145	0	0	0	0	0	0	0	0	0	0	0	0	0	0	0
	726768 ATP-dependent RNA helicase dbp2-like	0.9339	0	0.2835	0.4058	0.478811	0	0	0	0	0	0	0	0	0	0	0	0	0	0	0
	409002 cuticular protein precursor	0.748	0	0.8332	0.527067	0.458437	0	0	0	0	0	0	0	0	0	0	0	0	0	0	0
	412832 structural maintenance of chromosomes protein 2	0.5263	0	0.3795	0.301933	0.271589	0	0	0	0	0	0	0	0	0	0	0	0	0	0	0
	100577675 trifunctional purine biosynthetic protein adenosine-3	0.4155	0	0	0.1385	0.239889	0	0	0	0	0	0	0	0	0	0	0	0	0	0	0
	408752_all3iso DNA ligase 1	0.4133	0	0	0.137767	0.238619	0	0	0	0	0	0	0	0	0	0	0	0	0	0	0
	100578412 uncharacterized protein LOC100578412 (lysosome associated glycoprotein domain)	0.3854	0	0	0.128467	0.222511	0	0	0	0	0	0	0	0	0	0	0	0	0	0	0
	552569_all5iso aarF domain-containing protein kinase 4	0.3849	0	0	0.1283	0.222222	0	0	0	0	0	0	0	0.7328	0.244267	0.423082	0	0	0	0	0
	409863 ras-related protein Rab-21	0.3623	0	0	0.120767	0.209174	0	0	0	0	0	0	0	0	0	0	0	0	0	0	0
	727239 uncharacterized protein LOC727239	0.3517	0	0	0.117233	0.203054	0	0	0	0	0	0	0	0	0	0	0	0	0	0	0
	412986 fatty acyl-CoA reductase	0.289	0	0.347	0.212	0.185874	0	0	0	0	0	0	0	0	0	0	0	0	0	0	0
	410021_all7iso protein Skeletor_ isoforms B/C	0.1642	0	0	0.0547333	0.0948009	0	0	0	0	0	0	0.4833	0	0.1611	0.279033	0	0	0	0	0
	411579 tRNA (cytosine(34)-C(5))-methyltransferase	0.144	0	0	0.048	0.0831384	0	0	0	0	0	0	0	0	0	0	0	0	0	0	0
	102655564 uncharacterized protein LOC102655564	0.1209	0	0	0.0403	0.0698016	0	0	0	0	0	0	0	0	0	0	0	0	0	0	0
	552041 flocculation protein FLO11-like	0	0	2.0168	0.672267	1.1644	0	0	0	0	0	0	0	0	0	0	0	0	0	0	0
	410975_all4iso uncharacterized protein LOC410975	0	0	0.6711	0.2237	0.38746	0	0	0	0	0	0	0	0	0	0	0	0	0	0	0
	724391 A disintegrin and metalloproteinase with thrombospondin motifs 7	0	0	0.5541	0.1847	0.31991	0	0	0	0	0	0	0	0	0	0	0	0	0	0	0
	413256 uncharacterized protein LOC413256	0	0	0.5095	0.169833	0.29416	0	0	0	0	0	0	0	0	0	0	0	0	0	0	0
	408815 DNA mismatch repair protein Msh6	0	0	0.3273	0.1091	0.188967	0	0	0	0	0	0	0	0	0	0	0	0	0	0	0
	413607 golgin-84	0	0.8921	0	0.297367	0.515054	0	0	0	0	0	0	0	0	0	0	0	0	0	0	0
	414043 leucine-rich repeat-containing protein 49	0	0	0.2285	0.0761667	0.131925	0	0	0	0	0	0	0	0	0	0	0	0	0	0	0
	412391_all9iso transient receptor potential cation channel_ subfamily M_ member 3	0	0	0.196	0.0653333	0.113161	0	0	0	0	0	0	0	0	0	0	0	0	0	0	0
	411955_all2iso uncharacterized protein LOC411955	0	0	0.424	0.141333	0.244797	0	0	0	0	0	0	0	0	0	0	0	0	0	0	0
	724946_Ntermpart cytochrome P450 6a2_Nterm_part_non_ident_to_413083	0	0	0.161	0.0536667	0.0929534	0	0	0	0	0	0	0	0	0	0	0	0	0	0	0
	408882_all2iso septin-2	0	0	0	0	0	0	0	0	0	0	1.1185	1.0728	0	0.730433	0.632986	0	0	0	0	0
	408785_all3iso protein-L-isoaspartate(D-aspartate) O-methyltransferase-like a	0	0	0	0	0	0	0	0	0	0	5.0795	0	0	1.69317	2.93265	0	0	0	0	0
	409572 TWiK family of potassium channels protein 7-like	0	0	0	0	0	0	0	0	0	0	0.2771	0	0	0.0923667	0.159984	0	0	0	0	0
	408824_all5iso nephrin	0	0	0	0	0	0	0	0	0	0	0.5263	0	0	0.175433	0.303859	0	0	0	0	0
	411294 dopamine N-acetyltransferase-like	0	0	0	0	0	0	0	0	0	0	0.2254	0	0	0.0751333	0.130135	0	0	0	0	0
	724269 connectin	0	0	0	0	0	0	0	0	0	0	0.425	0	0	0.141667	0.245374	0	0	0	0	0
	100379261 uncharacterized protein LOC100379261 (Ecdysteroid kinase domain)	0	0	0	0	0	0	0	0	0	0	1.4995	0	1.7922	1.09723	0.961436	0	0	0	0	0
	411171 putative protein FAM10A4	0	0	0	0	0	0	0	0	0	0	0.8927	0.3248	0	0.405833	0.451833	0	0	0.6168	0.2056	0.35611
	410570 85/88 kDa calcium-independent phospholipase A2	0	0	0	0	0	0	0	0	0	0	2.0655	0	0	0.6885	1.19252	0	0	0	0	0
	413165 protein phosphatase 1 regulatory subunit 7	0	0	0	0	0	0	0	0	0	0	1.0937	0	0	0.364567	0.631448	0	0	0	0	0
	413350_all5iso lachesin-like	0	0	0	0	0	0	0	0	0	0	0.8754	0.444	0	0.4398	0.437715	0	0	0	0	0
	107963982_all7iso protein tweety	0	0	0	0	0	0	0	0	0	0	0.7145	1.119	0	0.611167	0.566611	0	0	0	0	0
	552608_all3iso uncharacterized protein LOC552608	0	0	0	0	0	0	0	0	0	0	1.1647	1.24	0	0.801567	0.695197	0	0	0	0	0
	724440_all2iso calcium-transporting ATPase type 2C member 1	0	0	0	0	0	0	0	0	0	0	0.775	0.7016	0	0.4922	0.427835	0	0	0	0	0
	725788_all3iso plexin domain-containing protein 2	0	0	0	0	0	0	0	0	0	0	0.6077	0.6033	0	0.403667	0.349593	0	0	0	0	0
	102654261 uncharacterized protein C24H6.02c-like	0	0	0	0	0	0	0	0	0	0	1.5527	0	0	0.517567	0.896452	0	0	0	0	0
	410039_all2iso cysteine desulfurase_ mitochondrial	0	0	0	0	0	0	0	0	0	0	0.5542	0	0	0.184733	0.319968	0	0	0.2619	0.0873	0.151208
	408311_all14iso catenin delta-2	0	0	0	0	0	0	0	0	0	0	0.7183	0.4251	0.7435	0.628967	0.177003	0	0	0	0	0
	100578213 serine/threonine-protein kinase dyrk2	0	0	0	0	0	0	0	0	0	0	0.384	0	0	0.128	0.221703	0	0	0	0	0
	100576467 sex-regulated protein janus-A-like	0	0	0	0	0	0	0	0	0	0	0.7867	0.5368	0	0.441167	0.401975	0	0	0.528	0.176	0.304841
	409836_all19iso rho GTPase-activating protein 100F	0	0	0	0	0	0	0	0	0	0	1.6591	0	0	0.553033	0.957882	0	0	0	0	0
	551122 coiled-coil domain-containing protein 42 like-2-like	0	0	0	0	0	0	0	0	0	0	6.922	6.3907	0	4.43757	3.85222	0	0	0	0	0
	408400 CKLF-like MARVEL transmembrane domain-containing protein 8	0	0	0	0	0	0	0	0	0	0	1.5981	0	0	0.5327	0.922663	0	0	0	0	0
	409015_iso406+405+839 elongation factor 1-delta_isoforms 406+405+839	0	0	0	0	0	0	0	0	0	0	0	1.2987	0	0.4329	0.749805	0	0	0	0	0
	107963959 uncharacterized protein LOC107963959	0	0	0	0	0	0	0	0	0	0	0	3.5124	0	1.1708	2.02789	0	0	0	0	0
	410414 116 kDa U5 small nuclear ribonucleoprotein component	0	0	0	0	0	0	0	0	0	0	0	0.6101	0	0.203367	0.352241	0	0	0	0	0
	100576193_all2iso keratinocyte proline-rich protein-like	0	0	0	0	0	0	0	0	0	0	0	0.6075	2.3824	0.996633	1.23795	0	0	0	0	0
	552228_all2iso renin receptor	0	0	0	0	0	0	0	0	0	0	0	0.5278	0	0.175933	0.304725	0	0	0	0	0
	411858 ATPase family AAA domain-containing protein 1-B	0	0	0	0	0	0	0	0	0	0	0	0.4628	0	0.154267	0.267198	0	0	0	0	0
	726657_all7iso transcription cofactor vestigial-like protein 4	0	0	0	0	0	0	0	0	0	0	0	0.3665	0.2295	0.198667	0.185185	0	0	0	0	0
	408696 uncharacterized protein LOC408696	0	0	0	0	0	0	0	0	0	0	0	0.3139	0	0.104633	0.18123	0	0	0	0	0
	412313_all3iso ATP-dependent RNA helicase DDX17	0	0	0	0	0	0	0	0	0	0	0	0.3104	0	0.103467	0.17921	0	0	0	0	0
	409000_all4iso cell adhesion molecule 2-like	0	0	0	0	0	0	0	0	0	0	0	0.2307	0	0.0769	0.133195	0	0	0	0	0
	724259_all2iso trypsin-7 b	0	0	0	0	0	0	0	0	0	0	0	0.2011	0	0.0670333	0.116105	0	0	0	0	0
	100577772_iso122+123 uncharacterized protein LOC100577772	0	0	0	0	0	0	0	0	0	0	0	0.1413	0.3635	0.168267	0.183244	0	0	0	0	0
	412445_all2iso flavin reductase (NADPH)	0	0	0	0	0	0	0	0	0	0	0	0	0.1672	0.0557333	0.096533	0	0	0	0	0
	725679_iso852+896+895+853 sex-lethal homolog isoforms 852+896+895+853	0	0	0	0	0	0	0	0	0	0	0	0	0.3707	0.123567	0.214024	0	0	0	0	0
	552372 ER membrane protein complex subunit 8/9 homolog	0	0	0	0	0	0	0	0	0	0	0	0	0.4771	0.159033	0.275454	0	0	0	0	0
	411704 guanine nucleotide-binding protein G(i) subunit alpha	0	0	0	0	0	0	0	0	0	0	0	0	0.9599	0.319967	0.554199	0	0	0	0	0
	724891_all4iso DNA polymerase epsilon subunit 2	0	0	0	0	0	0	0	0	0	0	0	0	1.7134	0.571133	0.989232	0	0	0	0	0
	413471 sodium/potassium-transporting ATPase subunit alpha-B-like	0	0	0	0	0	0	0	0	0	0	0	0	0	0	0	0	0	10.8583	3.61943	6.26904
	551623 polyadenylate-binding protein RBP45C-like	0	0	0	0	0	0	0	0	0	0	0	0	0	0	0	0	0	0.3275	0.109167	0.189082
	100578975_all3iso dynein regulatory complex subunit 3-like	0	0	0	0	0	0	0	0	0	0	0	0	0	0	0	0	0	0.5204	0.173467	0.300453

## Sheet: MRJPs
Category	GeneID_Protein	HG_d0_6	HG_d0_7	HG_d0_8	Average HG_0	SD HG_0	HG_d8_6	HG_d8_7	HG_d8_8	Average HG_8	SD HG_8	BR_d0_6	BR_d0_7	BR_d0_9	Average BR_0	SD BR_0	BR_d8_6	BR_d8_7	BR_d8_5	Average BR_8	SD BR_8
MRJP	406090 major royal jelly protein 1	18.0743	1.7374	0	6.6039	9.97157	60.2887	67.1145	71.8234	66.4089	5.79963	3.998	0.8346	0	1.61087	2.10901	48.6837	34.801	29.7638	37.7495	9.79851
MRJP	406091 major royal jelly protein 2	0.4903	0	0	0.163433	0.283075	8.3408	43.0171	51.3947	34.2509	22.8264	0	0	0	0	0	17.4386	12.9905	13.641	14.69	2.40245
MRJP	406121 major royal jelly protein 3	12.1765	1.6174	0	4.59797	6.61284	2.9883	50.7322	35.4905	29.737	24.3864	2.6749	1.0388	0.2981	1.33727	1.21619	5.0884	18.0584	10.0023	11.0497	6.54813
MRJP	406116 major royal jelly protein 5	1.4947	0	0	0.498233	0.862965	9.2918	24.9109	28.5764	20.9264	10.2412	0	0	0	0	0	20.4276	1.7598	4.9998	9.0624	9.97498
MRJP	409555 major royal jelly protein 7	0	0	0	0	0	1.6524	11.0002	27.2566	13.3031	12.9565	0	0	0	0	0	4.1474	2.5672	2.7023	3.13897	0.875937
MRJP	406133 major royal jelly protein 4	3.4374	0	0	1.1458	1.98458	2.7521	18.0854	19.5603	13.4659	9.30771	0	0	0	0	0	1.5156	2.1098	3.0188	2.21473	0.757074
MRJP	406149 major royal jelly protein 6	0	0	0	0	0	6.6572	0.4416	5.107	4.0686	3.23529	0	0	0	0	0	2.9131	0	0	0.971033	1.68188
MRJP	409873 major royal jelly protein 9	0	0	0	0	0	0	5.7334	3.4945	3.07597	2.88952	0	0	0	0	0	0	0	0	0	0
										10.056										23.4343
										209.571										#DIV/0!
										6.46742										8.2629
										42.0011										#DIV/0!
										#DIV/0!										#DIV/0!
										11.7524										#DIV/0!
										#DIV/0!										#DIV/0!
										#DIV/0!										#DIV/0!
